# Supplementary material for: Sowing Date Regulates Starch Metabolism of Glutinous Rice via Altering High-Temperature Duration to Modify Flavor Compound Composition in Rice Wine
Source: Foods. 2026 Jul 18;15(14):2543. doi: 10.3390/foods15142543 (PMC13408740; doi:10.3390/foods15142543)
Supplement: Supplementary file 1 [file foods-15-02543-s001.zip]

Archive with 1 entries (1 files):
- Table S1 Relative content of volatile metabolites.xlsx
