# Supplementary material for: Sowing Date Regulates Starch Metabolism of Glutinous Rice via Altering High-Temperature Duration to Modify Flavor Compound Composition in Rice Wine
Source: Foods. 2026 Jul 18;15(14):2543. doi: 10.3390/foods15142543 (PMC13408740; doi:10.3390/foods15142543)
Supplement: Supplementary file 1 [file foods-15-02543-s001.zip › Table S1 Relative content of volatile metabolites.xlsx]

## Sheet: Sheet1
Table S1 Relative content of volatile metabolites
Index	Compounds	Class I	Formula	CAS	QC01	QC02	QC03	T1-1	T1-2	T1-3	T2-1	T2-2	T2-3	T3-1	T3-2	T3-3	T4-1	T4-2	T4-3
KMW0098*186	3-Hexen-1-ol, (Z)-	Alcohol	C6H12O	928-96-1	0.0131288	0.0139111	0.0134171	0.012095	0.0119857	0.0120956	0.0128242	0.0123586	0.0137591	0.0121649	0.0115271	0.0125694	0.0130893	0.0123402	0.0129076
KMW0225*186	3-Hexen-1-ol, (E)-	Alcohol	C6H12O	928-97-2	0.0131288	0.0139111	0.0134171	0.012095	0.0119857	0.0120956	0.0128242	0.0123586	0.0137591	0.0121649	0.0115271	0.0125694	0.0130893	0.0123402	0.0129076
YZMW0689	Formamide, N-butyl-	Amine	C5H11NO	871-71-6	0.0157403	0.0168101	0.016372	0.0117212	0.00234651	0.014762	0.0174199	0.0232103	0.0187617	0.0199809	0.0190924	0.0193519	0.019538	0.0207681	0.0214407
D202	3-Hexen-1-ol, propanoate, (Z)-	Ester	C9H16O2	33467-74-2	0.0551442	0.0592655	0.0548417	0.042483	0.0432946	0.0384715	0.0438693	0.0474411	0.0447361	0.0427137	0.0417526	0.0576486	0.0942264	0.0494959	0.0536515
D387	1-Hexanol, 3,5,5-trimethyl-	Alcohol	C9H20O	3452-97-9	0.0954739	0.0999137	0.0928441	0.0689286	0.0650794	0.0979358	0.111799	0.130418	0.104723	0.116162	0.105372	0.114326	0.112094	0.120251	0.118209
XMW0105	Ethanone, 1-(5-methyl-1-phenyl-1H-pyrazol-4-yl)-	Ketone	C12H12N2O	6123-63-3	0.232249	0.256487	0.237496	0.229795	0.276369	0.377868	0.273511	0.425615	0.271421	0.353468	0.375741	0.587595	0.30681	0.412992	0.349688
XMW1335	3,4-Hexanedione, 2,2,5-trimethyl-	Ketone	C9H16O2	20633-03-8	0.044037	0.0446582	0.0457966	0.0338647	0.0325802	0.0470778	0.0515466	0.0611456	0.0522	0.0528683	0.043501	0.0528494	0.0535666	0.05577	0.0603085
XMW1337	Nonane, 3-methyl-5-propyl-	Hydrocarbons	C13H28	31081-18-2	0.0550056	0.0548371	0.053959	0.0413299	0.0384263	0.0541732	0.0620858	0.075394	0.0610252	0.0645531	0.0583272	0.0632209	0.0632625	0.0674642	0.0684549
XMW1067	Butanoic acid, 2-pentenyl ester, (Z)-	Ester	C9H16O2	42125-13-3	0.135561	0.134656	0.132765	0.108003	0.0978088	0.130571	0.152497	0.186228	0.15479	0.156219	0.150347	0.16298	0.172177	0.173117	0.176478
WAMW0288	Butanal, 3-hydroxy-	Aldehyde	C4H8O2	107-89-1	1.07739	1.07851	1.04186	1.05745	1.06515	1.0709	1.08604	1.10313	1.01898	1.01209	1.02291	1.03866	1.10993	1.09233	1.08213
NMW0748	Glycidol	Alcohol	C3H6O2	556-52-5	0.0529949	0.05303	0.0510073	0.0532939	0.0540718	0.0523099	0.0526684	0.0547313	0.0498951	0.0497068	0.0510333	0.0529035	0.0564644	0.0551958	0.0526911
XMW0121	1-Nonene, 4,6,8-trimethyl-	Hydrocarbons	C12H24	54410-98-9	0.0187031	0.0195723	0.0179509	0.0160455	0.0124313	0.0142561	0.0292302	0.0252023	0.0198189	0.0173354	0.0183682	0.0204127	0.0197035	0.018586	0.029216
GMW0200	Sorbic Acid	Acid	C6H8O2	110-44-1	0.0377569	0.0371545	0.0378513	0.0293751	0.0265215	0.0361416	0.0444034	0.0589665	0.0479209	0.0487663	0.0454969	0.0480767	0.0508255	0.0516233	0.0520449
WMW0176	2H-Pyran-2-one, tetrahydro-6-methyl-	Ketone	C6H10O2	823-22-3	0.0532359	0.0563619	0.0513463	0.0333152	0.0364194	0.0358361	0.0415049	0.083057	0.0749052	0.0735519	0.0731851	0.0536046	0.0618169	0.0848239	0.0499201
XMW0788	Phenol, 4-methyl-2-nitro-, acetate (ester)	Ester	C9H9NO4	54646-55-8	0.0159095	0.0156995	0.0161341	0.0112911	0.0151124	0.0147809	0.0214803	0.0162954	0.016654	0.0197199	0.0208269	0.0185437	0.0183378	0.0165697	0.0244039
D375	4H-Inden-4-one, 1,2,3,5,6,7-hexahydro-1,1,2,3,3-pentamethyl-	Ketone	C14H22O	33704-61-9	1.12562	1.1078	1.13591	0.669239	1.07628	1.01742	1.01145	1.09204	1.13804	1.48429	1.70869	1.45329	1.2741	1.11963	1.94776
KMW0208	Decane	Hydrocarbons	C10H22	124-18-5	0.0347036	0.0340862	0.0334767	0.0233948	0.0257107	0.0341268	0.0406451	0.050402	0.0415363	0.0447421	0.0415959	0.0449406	0.0438942	0.045198	0.0484413
D344*309	2,4-Undecadienal, (E,E)-	Aldehyde	C11H18O	30361-29-6	0.0185747	0.0208981	0.019004	0.0161789	0.0125669	0.0166875	0.0177169	0.0242263	0.0162413	0.0183762	0.00848474	0.011543	0.0140445	0.0158158	0.0144824
WAMW0558*309	2,4-Undecadienal	Aldehyde	C11H18O	13162-46-4	0.0185747	0.0208981	0.019004	0.0161789	0.0125669	0.0166875	0.0177169	0.0242263	0.0162413	0.0183762	0.00848474	0.011543	0.0140445	0.0158158	0.0144824
QWMW0294	4H-Pyran-4-one, 3,5-dihydroxy-2-methyl-	Ketone	C6H6O4	1073-96-7	0.070663	0.0689729	0.0692801	0.0615386	0.0521936	0.0786426	0.0884973	0.104912	0.0877335	0.085732	0.0895446	0.0873594	0.0966013	0.101485	0.0835446
D123	2-Propanone, 1,3-diphenyl-	Ketone	C15H14O	102-04-5	0.01434	0.0156683	0.0140685	0.0145941	0.0157451	0.020673	0.0150524	0.0233549	0.0154025	0.0185347	0.0210647	0.0318776	0.017188	0.0237258	0.0184151
YZMW0510	2-Pentanone, 3-ethyl-	Ketone	C7H14O	6137-03-7	0.249301	0.243148	0.242395	0.213486	0.229786	0.244811	0.242727	0.253894	0.237683	0.223504	0.22495	0.219669	0.245202	0.252011	0.253753
XMW1413	Hexathiane	Sulfur compounds	S6	13798-23-7	0.190872	0.185697	0.186013	0.111072	0.176562	0.166083	0.167177	0.17642	0.184184	0.237567	0.276033	0.231953	0.205732	0.178397	0.310372
D269*106	Butanoic acid, 2-methyl-, 2-methylpropyl ester	Ester	C9H18O2	2445-67-2	0.0148506	0.015267	0.0161015	0.0115898	0.011553	0.0159403	0.0177415	0.0222758	0.0177105	0.0182695	0.0178968	0.0193618	0.0195372	0.0200554	0.0205935
XMW1310*106	Isobutyl isovalerate	Ester	C9H18O2	589-59-3	0.0148506	0.015267	0.0161015	0.0115898	0.011553	0.0159403	0.0177415	0.0222758	0.0177105	0.0182695	0.0178968	0.0193618	0.0195372	0.0200554	0.0205935
XMW0911	1-Octen-1-ol, acetate	Ester	C10H18O2	77149-68-9	0.103867	0.100357	0.102012	0.0932569	0.0737488	0.113637	0.122102	0.153963	0.118423	0.125787	0.13058	0.129416	0.147577	0.146832	0.117197
XMW0617	Propanoic acid, 2-methyl-, 3-hydroxy-2,2,4-trimethylpentyl ester	Ester	C12H24O3	77-68-9	0.0626846	0.0618014	0.0652057	0.04184	0.0627208	0.0407616	0.0425132	0.0505868	0.0482164	0.0453005	0.052509	0.0596546	0.0420504	0.0508521	0.0565585
XMW0309	Piperidin-3-one, 2,2,5-methyl-	Ketone	C8H15NO	103634-57-7	0.117515	0.131384	0.11709	0.0998931	0.106987	0.125308	0.125105	0.147504	0.123144	0.108117	0.122491	0.131978	0.126438	0.134248	0.130144
D244*457	(3S,3aR,3bR,4S,7R,7aR)-4-Isopropyl-3,7-dimethyloctahydro-1H-cyclopenta[1,3]cyclopropa[1,2]benzen-3-ol	Terpenoids	C15H26O	23445-02-5	0.0772576	0.0848093	0.0753437	0.0735996	0.0544223	0.0758808	0.0692848	0.0861001	0.075059	0.0598701	0.0466344	0.0455964	0.0712037	0.0706474	0.0554443
XMW0312*006	Ethylbenzene	Aromatics	C8H10	100-41-4	0.0165836	0.0162636	0.015637	0.0126244	0.0135251	0.0122555	0.0132097	0.0130872	0.0134615	0.0130704	0.0128187	0.0121839	0.0146096	0.0146803	0.015519
KMW0070*006	Benzene, 1,3-dimethyl-	Aromatics	C8H10	108-38-3	0.0165836	0.0162636	0.015637	0.0126244	0.0135251	0.0122555	0.0132097	0.0130872	0.0134615	0.0130704	0.0128187	0.0121839	0.0146096	0.0146803	0.015519
XMW0307*006	p-Xylene	Aromatics	C8H10	106-42-3	0.0165836	0.0162636	0.015637	0.0126244	0.0135251	0.0122555	0.0132097	0.0130872	0.0134615	0.0130704	0.0128187	0.0121839	0.0146096	0.0146803	0.015519
XMW0488	2-Acetylpyrrolidine	Heterocyclic compound	C6H11NO	60026-20-2	0.0137413	0.0141651	0.0128478	0.0100447	0.00908609	0.0128056	0.016556	0.0214231	0.018058	0.0172236	0.0163272	0.0178963	0.0182815	0.0176516	0.0189064
WMW0145*425	Undecane, 4,6-dimethyl-	Hydrocarbons	C13H28	17312-82-2	0.834144	0.800225	0.80967	0.740062	0.587519	0.896783	0.98605	1.21635	0.9756	1.00459	1.04892	1.05117	1.14446	1.2004	0.969169
XMW0602*425	Undecane, 5,7-dimethyl-	Hydrocarbons	C13H28	17312-83-3	0.834144	0.800225	0.80967	0.740062	0.587519	0.896783	0.98605	1.21635	0.9756	1.00459	1.04892	1.05117	1.14446	1.2004	0.969169
XMW0415*425	Undecane, 6,6-dimethyl-	Hydrocarbons	C13H28	17312-76-4	0.834144	0.800225	0.80967	0.740062	0.587519	0.896783	0.98605	1.21635	0.9756	1.00459	1.04892	1.05117	1.14446	1.2004	0.969169
XMW0612*425	Undecane, 4,7-dimethyl-	Hydrocarbons	C13H28	17301-32-5	0.834144	0.800225	0.80967	0.740062	0.587519	0.896783	0.98605	1.21635	0.9756	1.00459	1.04892	1.05117	1.14446	1.2004	0.969169
XMW0943*425	Undecane, 3,5-dimethyl-	Hydrocarbons	C13H28	17312-81-1	0.834144	0.800225	0.80967	0.740062	0.587519	0.896783	0.98605	1.21635	0.9756	1.00459	1.04892	1.05117	1.14446	1.2004	0.969169
XMW0367*425	Undecane, 2,4-dimethyl-	Hydrocarbons	C13H28	17312-80-0	0.834144	0.800225	0.80967	0.740062	0.587519	0.896783	0.98605	1.21635	0.9756	1.00459	1.04892	1.05117	1.14446	1.2004	0.969169
WAMW2101	Sulfuric acid, dimethyl ester	Ester	C2H6O4S	77-78-1	0.0139748	0.0134168	0.0138954	0.0121258	0.0131394	0.0126277	0.0137184	0.0136468	0.0130551	0.0139178	0.0129245	0.0131803	0.0134848	0.0132397	0.0143649
QWMW0001	2-Piperidinone, 6-methyl-	Ketone	C6H11NO	4775-98-8	0.0279437	0.0288033	0.0306352	0.0282328	0.0237987	0.0288937	0.0366428	0.0439813	0.0350157	0.0365156	0.0361557	0.0392836	0.0396778	0.0427226	0.0349345
WAMW1907	Formamide, N,N-dimethyl-	Amine	C3H7NO	68-12-2	0.958811	0.927865	0.906292	0.916007	0.945086	0.925777	0.914977	0.934957	0.882609	0.883676	0.895248	0.914643	0.955084	0.958936	0.931507
XMW0443*038	(E)-2,6-Dimethylocta-3,7-diene-2,6-diol	Alcohol	C10H18O2	51276-34-7	0.157409	0.151471	0.149963	0.139726	0.111725	0.169397	0.188784	0.228658	0.185364	0.188467	0.197066	0.195443	0.214372	0.224093	0.181331
w17*038	3,7-Octadiene-2,6-diol, 2,6-dimethyl-	Alcohol	C10H18O2	13741-21-4	0.157409	0.151471	0.149963	0.139726	0.111725	0.169397	0.188784	0.228658	0.185364	0.188467	0.197066	0.195443	0.214372	0.224093	0.181331
XMW2429*059	Patchoulene	Terpenoids	C15H24	1405-16-9	0.0129154	0.0140823	0.0124111	0.0101224	0.0084171	0.00983193	0.0364304	0.0135456	0.00922145	0.0119667	0.00492068	0.00592823	0.0089696	0.00970588	0.00869284
D353*059	(S,1Z,6Z)-8-Isopropyl-1-methyl-5-methylenecyclodeca-1,6-diene	Terpenoids	C15H24	317819-80-0	0.0129154	0.0140823	0.0124111	0.0101224	0.0084171	0.00983193	0.0364304	0.0135456	0.00922145	0.0119667	0.00492068	0.00592823	0.0089696	0.00970588	0.00869284
D341*059	Naphthalene, decahydro-1,6-bis(methylene)-4-(1-methylethyl)-, (4.alpha.,4a.alpha.,8a.alpha.)-	Terpenoids	C15H24	30021-46-6	0.0129154	0.0140823	0.0124111	0.0101224	0.0084171	0.00983193	0.0364304	0.0135456	0.00922145	0.0119667	0.00492068	0.00592823	0.0089696	0.00970588	0.00869284
KMW0596*059	Alloaromadendrene	Terpenoids	C15H24	25246-27-9	0.0129154	0.0140823	0.0124111	0.0101224	0.0084171	0.00983193	0.0364304	0.0135456	0.00922145	0.0119667	0.00492068	0.00592823	0.0089696	0.00970588	0.00869284
KMW0381	Hexanoic acid, butyl ester	Ester	C10H20O2	626-82-4	0.209173	0.200475	0.200854	0.183295	0.148785	0.221879	0.2478	0.303736	0.24198	0.250794	0.262734	0.262385	0.287594	0.296684	0.24052
KMW0664	3-Cyclohexen-1-ol, 1-(1,5-dimethyl-4-hexenyl)-4-methyl-	Terpenoids	C15H26O	15352-77-9	0.0392249	0.0384931	0.0365666	0.0369084	0.0375796	0.046762	0.0369607	0.0468715	0.0412125	0.0309345	0.0292385	0.028552	0.0394652	0.0403713	0.0353916
D431*457	(3R,3aR,3bR,4S,7R,7aR)-4-Isopropyl-3,7-dimethyloctahydro-1H-cyclopenta[1,3]cyclopropa[1,2]benzen-3-ol	Terpenoids	C15H26O	38230-60-3	0.0424014	0.040452	0.0414358	0.0254266	0.0402346	0.0360079	0.0381846	0.0414645	0.0403942	0.0510882	0.0630837	0.0505771	0.0483855	0.0406807	0.070034
KMW0406	Dodecane	Hydrocarbons	C12H26	112-40-3	0.715193	0.681995	0.687728	0.631969	0.506205	0.768461	0.843949	1.03026	0.829084	0.856552	0.900951	0.894173	0.978378	1.02604	0.822738
XMW1471	1-Butanamine, N-methyl-N-2-propenyl-	Amine	C8H17N	24209-62-9	0.0254415	0.0242205	0.0249884	0.0247069	0.0255037	0.023684	0.0229152	0.0253325	0.0218976	0.0268907	0.0241728	0.0237839	0.0268124	0.0282044	0.0262858
NMW0033	2(1H)-Pyridinone	Ketone	C5H5NO	142-08-5	0.0302581	0.0350948	0.0315247	0.0192856	0.019367	0.0204831	0.0277818	0.0274987	0.0239042	0.0262802	0.0211777	0.0291086	0.0362416	0.0300954	0.0314423
YZMW0590	3-Piperidinol	Alcohol	C5H11NO	6859-99-0	0.0140084	0.0148622	0.0157005	0.0114564	0.0108221	0.0152149	0.0185305	0.0223601	0.018271	0.0184691	0.0167187	0.0177047	0.0185512	0.0199927	0.0185306
KMW0393*454	cis-4-Decenal	Aldehyde	C10H18O	21662-09-9	0.13413	0.127772	0.128013	0.115394	0.100443	0.141455	0.155053	0.190467	0.15196	0.157709	0.163563	0.164405	0.179352	0.185894	0.14856
XMW0089*454	4-Decenal, (E)-	Aldehyde	C10H18O	65405-70-1	0.13413	0.127772	0.128013	0.115394	0.100443	0.141455	0.155053	0.190467	0.15196	0.157709	0.163563	0.164405	0.179352	0.185894	0.14856
XMW0578	Furan, 2-butyltetrahydro-	Heterocyclic compound	C8H16O	1004-29-1	0.0414696	0.0393655	0.0402288	0.0304923	0.0285737	0.0393072	0.0480118	0.0628657	0.055096	0.0553474	0.0510998	0.0523547	0.0547521	0.056503	0.0594563
XMW0366*027	Benzene, 1,2,3,5-tetramethyl-	Aromatics	C10H14	527-53-7	0.0263346	0.0265751	0.0242642	0.0204628	0.0191511	0.0227509	0.0226055	0.0241847	0.0223405	0.0232796	0.0204395	0.0201509	0.0228355	0.023144	0.0215538
KMW0273*027	Benzene, 1,2,4,5-tetramethyl-	Aromatics	C10H14	95-93-2	0.0263346	0.0265751	0.0242642	0.0204628	0.0191511	0.0227509	0.0226055	0.0241847	0.0223405	0.0232796	0.0204395	0.0201509	0.0228355	0.023144	0.0215538
XMW0275	3,5,9-Undecatrien-2-one, 6,10-dimethyl-	Ketone	C13H20O	141-10-6	0.0312652	0.036364	0.0326681	0.0252815	0.0296395	0.0382352	0.0315604	0.0410451	0.0310623	0.0465548	0.0402588	0.0534814	0.0353199	0.0372458	0.0266506
WAMW1719	3-Pentanethiol	Alcohol	C5H12S	616-31-9	0.0272217	0.0261922	0.0254022	0.0265201	0.0273151	0.0267525	0.0261459	0.0266067	0.0255693	0.0247042	0.0263516	0.0265348	0.0273518	0.0290707	0.0278152
WAMW0222	2-Hexanone, 4-methyl-	Ketone	C7H14O	105-42-0	0.112661	0.106855	0.112667	0.102346	0.101245	0.104686	0.109542	0.108441	0.102343	0.104122	0.0989354	0.0991507	0.106088	0.106679	0.108481
KMW0323	Benzyl alcohol	Alcohol	C7H8O	100-51-6	0.0337756	0.0336825	0.0309647	0.0201371	0.028066	0.0286692	0.0278164	0.0312326	0.0245531	0.0320487	0.0318797	0.0261254	0.0314181	0.0318182	0.0377052
QWMW0445	Hydroxylamine, O-decyl-	Amine	C10H23NO	29812-79-1	0.0513044	0.0485259	0.0508591	0.0360251	0.034548	0.0544107	0.0608374	0.0771446	0.0640933	0.0642909	0.0623756	0.0661333	0.0684471	0.0727711	0.0692459
XMW0298	Ethanol, 2-methoxy-, acetate	Ester	C5H10O3	110-49-6	0.0559045	0.0527767	0.0530516	0.0585972	0.0530962	0.0587762	0.0600176	0.0517982	0.0513526	0.0572624	0.051811	0.0591959	0.0603262	0.0595899	0.0552756
WMW0072	Methyl ethyl disulfide	Sulfur compounds	C3H8S2	20333-39-5	0.0286808	0.0276627	0.0264343	0.0262726	0.0260308	0.0270881	0.0269506	0.0291557	0.0265077	0.0262459	0.0267102	0.0260228	0.026191	0.027147	0.0281142
NMW0287	1,8,11,14-Heptadecatetraene, (Z,Z,Z)-	Hydrocarbons	C17H28	10482-53-8	0.0400379	0.0394672	0.0365561	0.0334642	0.0392785	0.0477537	0.0371821	0.0455287	0.041514	0.0299066	0.028371	0.0262871	0.0389442	0.0392876	0.0368375
D386	Squamulosone	Terpenoids	C15H22O	34413-94-0	0.0398626	0.042469	0.0370208	0.0374353	0.0448882	0.0575566	0.043035	0.0657418	0.0414877	0.0533436	0.059701	0.0887073	0.0496047	0.0652598	0.0552304
XMW0299	Butanoic acid, butyl ester	Ester	C8H16O2	109-21-7	0.0273492	0.0256066	0.0260508	0.020629	0.0194537	0.0261628	0.0316508	0.0379771	0.0319135	0.0337859	0.0315159	0.0344951	0.033526	0.0336049	0.0362145
KMW0618*064	Naphthalene, 1,2,3,5,6,8a-hexahydro-4,7-dimethyl-1-(1-methylethyl)-, (1S-cis)-	Terpenoids	C15H24	483-76-1	0.0267502	0.0307347	0.0266284	0.0255672	0.0190054	0.0266769	0.0238894	0.0298933	0.0256799	0.0208515	0.0165697	0.0159574	0.0241525	0.0250306	0.0200244
XMW0556*064	(2S,4aR,8aR)-4a,8-Dimethyl-2-(prop-1-en-2-yl)-1,2,3,4,4a,5,6,8a-octahydronaphthalene	Terpenoids	C15H24	123123-37-5	0.0267502	0.0307347	0.0266284	0.0255672	0.0190054	0.0266769	0.0238894	0.0298933	0.0256799	0.0208515	0.0165697	0.0159574	0.0241525	0.0250306	0.0200244
XMW0009*064	Naphthalene, 1,2,4a,5,8,8a-hexahydro-4,7-dimethyl-1-(1-methylethyl)-, [1S-(1.alpha.,4a.beta.,8a.alpha.)]-	Terpenoids	C15H24	523-47-7	0.0267502	0.0307347	0.0266284	0.0255672	0.0190054	0.0266769	0.0238894	0.0298933	0.0256799	0.0208515	0.0165697	0.0159574	0.0241525	0.0250306	0.0200244
XMW0012*064	Naphthalene, 1,2,4a,5,6,8a-hexahydro-4,7-dimethyl-1-(1-methylethyl)-, [1S-(1.alpha.,4a.beta.,8a.alpha.)]-	Terpenoids	C15H24	24406-05-1	0.0267502	0.0307347	0.0266284	0.0255672	0.0190054	0.0266769	0.0238894	0.0298933	0.0256799	0.0208515	0.0165697	0.0159574	0.0241525	0.0250306	0.0200244
XMW0700*060	4a,8-Dimethyl-2-(prop-1-en-2-yl)-1,2,3,4,4a,5,6,7-octahydronaphthalene	Terpenoids	C15H24	103827-22-1	0.0153712	0.0151084	0.0139571	0.0102399	0.0117822	0.0121845	0.0268155	0.016033	0.0131322	0.0152473	0.0144457	0.0121751	0.0129528	0.0125675	0.0164899
KMW0566*060	Naphthalene, decahydro-4a-methyl-1-methylene-7-(1-methylethylidene)-, (4aR-trans)-	Terpenoids	C15H24	515-17-3	0.0153712	0.0151084	0.0139571	0.0102399	0.0117822	0.0121845	0.0268155	0.016033	0.0131322	0.0152473	0.0144457	0.0121751	0.0129528	0.0125675	0.0164899
XMW0465*060	1-Isopropyl-4,7-dimethyl-1,2,3,4,5,6-hexahydronaphthalene	Terpenoids	C15H24	16729-00-3	0.0153712	0.0151084	0.0139571	0.0102399	0.0117822	0.0121845	0.0268155	0.016033	0.0131322	0.0152473	0.0144457	0.0121751	0.0129528	0.0125675	0.0164899
XMW0112*060	Naphthalene, 1,2,4a,5,8,8a-hexahydro-4,7-dimethyl-1-(1-methylethyl)-, (1.alpha.,4a.beta.,8a.alpha.)-(.+/-.)-	Terpenoids	C15H24	5951-61-1	0.0153712	0.0151084	0.0139571	0.0102399	0.0117822	0.0121845	0.0268155	0.016033	0.0131322	0.0152473	0.0144457	0.0121751	0.0129528	0.0125675	0.0164899
KMW0088*005	2-Hexenal, (E)-	Aldehyde	C6H10O	6728-26-3	7.57732	7.16724	7.04117	6.60289	6.68225	7.1385	7.10809	7.4152	6.90101	6.85792	6.72939	6.69807	7.08322	7.21119	7.4308
KMW0095*005	2-Hexenal	Aldehyde	C6H10O	505-57-7	7.56131	7.15091	7.02575	6.58972	6.66941	7.12377	7.09291	7.40014	6.88607	6.84483	6.71715	6.67678	7.07852	7.2012	7.42062
WAMW2089	Formamide, N-cyclohexyl-	Amine	C7H13NO	766-93-8	0.0431638	0.0405881	0.0404873	0.0355863	0.0303481	0.0435633	0.0484556	0.0595804	0.0470847	0.0505195	0.050948	0.0545568	0.0537948	0.0555999	0.0558604
XMW0201	4-Hexen-3-one	Ketone	C6H10O	2497-21-4	7.59039	7.17204	7.05341	6.61037	6.68957	7.15119	7.1207	7.4152	6.91259	6.86921	6.73928	6.70467	7.08322	7.22378	7.4308
XMW2441	Propanedioic acid	Acid	C3H4O4	141-82-2	0.139417	0.135109	0.126964	0.117696	0.112825	0.142459	0.154368	0.178417	0.152602	0.15199	0.152237	0.156114	0.165712	0.176929	0.148652
XMW0125	1,4-Benzenedicarboxylic acid, 2-amino-, dimethyl ester	Ester	C10H11NO4	5372-81-6	0.0333404	0.0350715	0.0306054	0.0320252	0.0360593	0.0466954	0.0358569	0.0526204	0.0350136	0.0436828	0.048643	0.0731889	0.0405222	0.050863	0.0441123
D407	7-Octen-4-ol, 2-methyl-6-methylene-, (S)-	Terpenoids	C10H18O	35628-05-8	0.0413845	0.0472216	0.0407158	0.0272158	0.0278133	0.0296218	0.03516	0.0345376	0.0314238	0.0315295	0.0308231	0.0417561	0.0460322	0.0385136	0.0400431
D1660*437	5-Hexen-1-ol	Alcohol	C6H12O	821-41-0	0.0498957	0.0477783	0.045632	0.04388	0.0462408	0.0471505	0.0477614	0.0493636	0.0468934	0.0464148	0.0447339	0.0448025	0.045895	0.0484957	0.0493903
QWMW1153*437	4-Hexen-1-ol	Alcohol	C6H12O	6126-50-7	0.0498957	0.0477783	0.045632	0.04388	0.0462408	0.0471505	0.0477614	0.0493636	0.0468934	0.0464148	0.0447339	0.0448025	0.045895	0.0484957	0.0493903
GMW0401*437	3-Hexen-1-ol	Alcohol	C6H12O	544-12-7	0.0498957	0.0477783	0.045632	0.04388	0.0462408	0.0471505	0.0477614	0.0493636	0.0468934	0.0464148	0.0447339	0.0448025	0.045895	0.0484957	0.0493903
D26*145	Pentanoic acid, 3-methylbutyl ester	Ester	C10H20O2	2050-09-1	0.0157425	0.0180857	0.0181816	0.0162417	0.0131675	0.0182813	0.0198405	0.0245594	0.0218304	0.0222552	0.0178814	0.0216611	0.0233241	0.0239377	0.0177249
D272*145	Butanoic acid, 3-methyl-, 2-methylbutyl ester	Ester	C10H20O2	2445-77-4	0.0157425	0.0180857	0.0181816	0.0162417	0.0131675	0.0182813	0.0198405	0.0245594	0.0218304	0.0222552	0.0178814	0.0216611	0.0233241	0.0239377	0.0177249
D289*145	n-Amyl isovalerate	Ester	C10H20O2	25415-62-7	0.0157425	0.0180857	0.0181816	0.0162417	0.0131675	0.0182813	0.0198405	0.0245594	0.0218304	0.0222552	0.0178814	0.0216611	0.0233241	0.0239377	0.0177249
KMW0676	Tetradecanoic acid, ethyl ester	Ester	C16H32O2	124-06-1	7.50984	8.14196	7.01186	7.19704	8.50455	11.0104	8.2444	12.5032	8.03408	10.1361	11.0627	17.1383	9.35978	12.1508	10.3321
KMW0158	Benzaldehyde	Aldehyde	C7H6O	100-52-7	0.250413	0.233706	0.248738	0.217523	0.199259	0.191517	0.288294	0.252628	0.221172	0.181045	0.206919	0.177802	0.224257	0.206204	0.326065
YZMW0076	3,3-Dimethylpiperidine	Heterocyclic compound	C7H15N	1193-12-0	0.379443	0.360922	0.346643	0.329125	0.32832	0.353975	0.350588	0.370761	0.342401	0.332338	0.330813	0.339126	0.350362	0.356203	0.368869
KMW0096	Butanoic acid, 3-methyl-	Acid	C5H10O2	503-74-2	0.0216379	0.0201127	0.0203905	0.0202761	0.0194296	0.0211987	0.0210835	0.0222718	0.0209827	0.0228233	0.0169833	0.0203352	0.021278	0.0229284	0.0241256
GGMW0028	Methyl tiglate	Ester	C6H10O2	6622-76-0	0.396941	0.374385	0.364241	0.341396	0.340528	0.367048	0.367273	0.384765	0.352982	0.353311	0.3498	0.346907	0.365527	0.368377	0.383219
NMW0767	Diallyl sulfide	Sulfur compounds	C6H10S	592-88-1	1.3056	1.22402	1.20668	1.15187	1.14914	1.21314	1.21471	1.27005	1.1959	1.18874	1.16703	1.16461	1.22519	1.23105	1.28066
QWMW1221	2-Butanethiol, 3-methyl-	Alcohol	C5H12S	2084-18-6	0.0390138	0.0363798	0.0391526	0.0465649	0.0441294	0.0502659	0.0491568	0.0461215	0.0411209	0.0386428	0.0425343	0.046228	0.0457874	0.0456618	0.0496852
KMW0197*257	(S)-(+)-alpha-Phellandrene	Terpenoids	C10H16	2243-33-6	0.0330702	0.0306486	0.0323773	0.0239495	0.0226469	0.0302339	0.0399139	0.0521665	0.0453988	0.0455161	0.0439498	0.0425905	0.0444948	0.0461761	0.0470553
KMW0198*257	.alpha.-Phellandrene	Terpenoids	C10H16	99-83-2	0.0330702	0.0306486	0.0323773	0.0239495	0.0226469	0.0302339	0.0399139	0.0521665	0.0453988	0.0455161	0.0439498	0.0425905	0.0444948	0.0461761	0.0470553
WMW0212	Benzoic acid, 4-ethoxy-, ethyl ester	Ester	C11H14O3	23676-09-7	0.0211702	0.0247447	0.0213897	0.0205597	0.0138918	0.0218319	0.0191027	0.0247831	0.0211304	0.0183486	0.0126726	0.0119988	0.0205421	0.0194616	0.0150177
WMW0143	1-Octadecene	Hydrocarbons	C18H36	112-88-9	0.42828	0.471961	0.402772	0.410132	0.487574	0.628772	0.469516	0.72069	0.462518	0.579524	0.633745	0.981804	0.534302	0.691192	0.587109
QWMW1263	2-Octen-4-one	Ketone	C8H14O	4643-27-0	0.0164524	0.0157442	0.0149177	0.0126067	0.0143332	0.0156355	0.0183954	0.0216249	0.0189476	0.0200211	0.0179559	0.0200066	0.0194886	0.0206601	0.0204715
KMW0606*061	.alpha.-Muurolene	Terpenoids	C15H24	10208-80-7	0.0314244	0.0290976	0.0307417	0.0180549	0.0220198	0.0244389	0.0696085	0.0278199	0.0239021	0.0325997	0.0292583	0.0278912	0.0274523	0.029016	0.0333791
KMW0597*061	.gamma.-Muurolene	Terpenoids	C15H24	30021-74-0	0.0314244	0.0290976	0.0307417	0.0180549	0.0220198	0.0244389	0.0696085	0.0278199	0.0239021	0.0325997	0.0292583	0.0278912	0.0274523	0.029016	0.0333791
KMW0603*061	Germacrene D	Terpenoids	C15H24	23986-74-5	0.0314244	0.0290976	0.0307417	0.0180549	0.0220198	0.0244389	0.0696085	0.0278199	0.0239021	0.0325997	0.0292583	0.0278912	0.0274523	0.029016	0.0333791
WMW0012*061	(+)-epi-Bicyclosesquiphellandrene	Terpenoids	C15H24	54274-73-6	0.0314244	0.0290976	0.0307417	0.0180549	0.0220198	0.0244389	0.0696085	0.0278199	0.0239021	0.0325997	0.0292583	0.0278912	0.0274523	0.029016	0.0333791
XMW0176*061	Naphthalene, 1,2,4a,5,6,8a-hexahydro-4,7-dimethyl-1-(1-methylethyl)-, (1.alpha.,4a.alpha.,8a.alpha.)-	Terpenoids	C15H24	31983-22-9	0.0314244	0.0290976	0.0307417	0.0180549	0.0220198	0.0244389	0.0696085	0.0278199	0.0239021	0.0325997	0.0292583	0.0278912	0.0274523	0.029016	0.0333791
XMW2654	Oxazole, trimethyl-	Heterocyclic compound	C6H9NO	20662-84-4	0.276315	0.258924	0.254435	0.233113	0.242939	0.25927	0.256084	0.26701	0.25034	0.251921	0.245322	0.244885	0.25713	0.258732	0.267123
YZMW0056	Hexamethylenimine	Amine	C6H13N	111-49-9	0.59404	0.555665	0.548249	0.516151	0.522249	0.555545	0.554241	0.579567	0.540115	0.533961	0.523846	0.528293	0.553108	0.563163	0.582616
GMW0078	.beta.-Bisabolene	Terpenoids	C15H24	495-61-4	0.0401566	0.0427251	0.0367324	0.00929406	0.00811744	0.00152985	0.375024	0.00148353	0.00964604	0.0387628	0.00144311	0.00133415	0.00783733	0.0268488	0.00147563
WMW0010*371	Cyclohexane, 1-ethenyl-1-methyl-2,4-bis(1-methylethenyl)-, [1S-(1.alpha.,2.beta.,4.beta.)]-	Terpenoids	C15H24	515-13-9	0.0143295	0.0132134	0.0135887	0.0153327	0.012775	0.0167121	0.0186945	0.0228066	0.0179722	0.018427	0.020646	0.0210078	0.0233595	0.0224175	0.0189289
KMW0537*371	Cyclohexane, 1-ethenyl-1-methyl-2,4-bis(1-methylethenyl)-, (1.alpha.,2.beta.,4.beta.)-	Terpenoids	C15H24	33880-83-0	0.0143295	0.0132134	0.0135887	0.0153327	0.012775	0.0167121	0.0186945	0.0228066	0.0179722	0.018427	0.020646	0.0210078	0.0233595	0.0224175	0.0189289
D398*385	5-Tetradecen-1-ol, acetate, (Z)-	Ester	C16H30O2	35153-13-0	0.070404	0.0767342	0.0652789	0.0701065	0.0817818	0.103006	0.077352	0.117021	0.0752632	0.0927824	0.10205	0.158035	0.0890062	0.11409	0.0968298
D242*385	9-Tetradecen-1-ol, acetate, (E)-	Ester	C16H30O2	23192-82-7	0.070404	0.0767342	0.0652789	0.0701065	0.0817818	0.103006	0.077352	0.117021	0.0752632	0.0927824	0.10205	0.158035	0.0890062	0.11409	0.0968298
YZMW0158	4-Heptanol, 3-methyl-	Alcohol	C8H18O	1838-73-9	0.0307261	0.0283265	0.0289881	0.020642	0.0214083	0.0277172	0.0343188	0.0414242	0.0372917	0.0352798	0.0353677	0.0375314	0.0376091	0.0373527	0.0392793
KMW0097	2-Methyl-3-furanthiol	Alcohol	C5H6OS	28588-74-1	0.157826	0.147148	0.144822	0.133136	0.138669	0.145762	0.146449	0.15423	0.140358	0.139485	0.137456	0.135713	0.145702	0.149911	0.148489
WAMW1724	2-Pyrrolidinone	Heterocyclic compound	C4H7NO	616-45-5	0.0208559	0.0191766	0.0198148	0.0144175	0.0134278	0.020626	0.0236837	0.0317568	0.0267555	0.0261959	0.0242058	0.0269118	0.0264035	0.0276293	0.0309513
NMW0347	2,6,10-Dodecatrienoic acid, 3,7,11-trimethyl-, methyl ester, (E,E)-	Ester	C16H26O2	3675-00-1	0.67792	0.748136	0.633362	0.658162	0.761714	0.984907	0.740854	1.11787	0.720472	0.901236	0.982755	1.51089	0.839006	1.08097	0.914713
XMW0604	Octane, 2,3,3-trimethyl-	Hydrocarbons	C11H24	62016-30-2	0.0765095	0.0774772	0.0682193	0.0841057	0.0932018	0.108555	0.0949182	0.115752	0.07176	0.0999429	0.162045	0.10643	0.105198	0.104889	0.113607
QWMW0682	Decanoic acid, 3-hexenyl ester, (Z)-	Ester	C16H30O2	85554-69-4	0.934234	1.0216	0.864313	0.88533	1.04417	1.34807	1.01798	1.51877	0.985701	1.2313	1.3395	2.04159	1.14704	1.47636	1.25554
GGMW0185	Anthracene	Aromatics	C14H10	120-12-7	1.07525	1.17629	0.994905	1.03393	1.2207	1.58378	1.18314	1.80305	1.15672	1.45807	1.59415	2.48217	1.34578	1.75202	1.47176
D308	CH3CH2CH2SCH2CH=CH2	Ether	C6H12S	27817-67-0	0.0469164	0.0428408	0.0450711	0.04151	0.044686	0.045584	0.045024	0.0436626	0.0439049	0.0423822	0.0398657	0.041979	0.0437533	0.0421565	0.0447828
WAMW1817	Heptane, 1-chloro-	Halogenated hydrocarbons	C7H15Cl	629-06-1	0.301173	0.277164	0.278135	0.258682	0.240841	0.231402	0.32178	0.303885	0.256177	0.217884	0.241048	0.226324	0.263801	0.254142	0.35885
XMW1326	2,6-Piperidinedione, 3-ethyl-	Ketone	C7H11NO2	25115-69-9	0.0148694	0.0138675	0.0134513	0.0140841	0.0106646	0.014008	0.0164219	0.0215382	0.0187055	0.0188912	0.0197068	0.0191519	0.0208294	0.0208889	0.0187085
YZMW0615	Spermine	Amine	C10H26N4	71-44-3	0.242093	0.275584	0.23157	0.237213	0.281155	0.366628	0.272139	0.414899	0.269126	0.33691	0.367641	0.577324	0.312829	0.406605	0.343663
XMW0717*036	Ethanone, 1-(2-methylphenyl)-	Ketone	C9H10O	577-16-2	0.0229042	0.0246529	0.0208643	0.0179846	0.0173484	0.0210618	0.0206994	0.0215305	0.0189583	0.0192926	0.0193888	0.0170751	0.0216964	0.0213472	0.0186299
XMW0676*036	Ethanone, 1-(3-methylphenyl)-	Ketone	C9H10O	585-74-0	0.0229042	0.0246529	0.0208643	0.0179846	0.0173484	0.0210618	0.0206994	0.0215305	0.0189583	0.0192926	0.0193888	0.0170751	0.0216964	0.0213472	0.0186299
KMW0378*036	Ethanone, 1-(4-methylphenyl)-	Ketone	C9H10O	122-00-9	0.0229042	0.0246529	0.0208643	0.0179846	0.0173484	0.0210618	0.0206994	0.0215305	0.0189583	0.0192926	0.0193888	0.0170751	0.0216964	0.0213472	0.0186299
KMW0191	Hexanoic acid, ethyl ester	Ester	C8H16O2	123-66-0	0.0285021	0.0268427	0.029971	0.0315547	0.0216674	0.0333847	0.0313824	0.0325327	0.0204358	0.0452166	0.0447289	0.0497561	0.0305317	0.0350991	0.0279536
YZMW0534	Urea, N,N'-diethyl-	Amine	C5H12N2O	623-76-7	0.0494795	0.0451491	0.0463213	0.0430468	0.034959	0.0531499	0.0555002	0.0721067	0.0586641	0.058705	0.0612291	0.064249	0.0662102	0.0703283	0.0555799
XMW3272	Creatine	Acid	C4H9N3O2	57-00-1	0.622417	0.679147	0.571442	0.585393	0.687694	0.885087	0.676384	1.00091	0.651526	0.809126	0.885681	1.33274	0.756999	0.972764	0.826368
XMW0194	7-Oxabicyclo[4.1.0]heptane	Heterocyclic compound	C6H10O	286-20-4	0.717234	0.664152	0.651031	0.618757	0.617294	0.656147	0.653186	0.691387	0.636302	0.632859	0.621619	0.615863	0.654027	0.664662	0.682164
NMW0084	(-)-Myrtenol	Terpenoids	C10H16O	19894-97-4	0.0136902	0.0167257	0.0150903	0.0100601	0.0172936	0.0160499	0.0122637	0.0114886	0.0143783	0.0239328	0.0239099	0.0236087	0.0197627	0.0129554	0.0241374
KMW0094	Butanoic acid, 3-methyl-, ethyl ester	Ester	C7H14O2	108-64-5	0.0146362	0.0132989	0.013688	0.0133761	0.0126811	0.0142159	0.0140339	0.0140884	0.0131235	0.0117191	0.0117597	0.0126686	0.0131317	0.0137419	0.0137492
D1751	Ethanone, 1-[4-(1,1-dimethylethyl)phenyl]-	Ketone	C12H16O	943-27-1	0.0382231	0.0460618	0.0392216	0.0340267	0.0273976	0.0334552	0.0392467	0.049023	0.0352169	0.0384227	0.0177797	0.0276128	0.0320212	0.0336336	0.032088
YZMW0755	Benzenesulfonic acid	Acid	C6H6O3S	98-11-3	0.0187774	0.0185408	0.0164209	0.0164541	0.0198678	0.0171832	0.0162882	0.0174495	0.0139917	0.0154583	0.0157652	0.0163923	0.0174919	0.019318	0.0140055
D59	Butanoic acid, decyl ester	Ester	C14H28O2	5454-09-1	0.039286	0.0483763	0.0452568	0.0323388	0.038647	0.0492796	0.0406741	0.0484918	0.0395666	0.0655724	0.0526333	0.0667662	0.0421601	0.0474862	0.0299834
XMW0020	Ethanol, 2-ethoxy-	Alcohol	C4H10O2	110-80-5	0.0149543	0.0135174	0.0137326	0.0142586	0.0120637	0.0165019	0.0128937	0.0166385	0.0131674	0.00883077	0.00933281	0.00968919	0.0171638	0.0161716	0.0161455
D399*124	cis-9-Tetradecen-1-ol	Alcohol	C14H28O	35153-15-2	0.0184526	0.017623	0.0160937	0.0165616	0.015839	0.0203504	0.0161849	0.0205389	0.0202948	0.0192101	0.00826532	0.00922826	0.0159377	0.0152959	0.0143879
D400*124	11-Tetradecen-1-ol, (E)-	Alcohol	C14H28O	35153-18-5	0.0184526	0.017623	0.0160937	0.0165616	0.015839	0.0203504	0.0161849	0.0205389	0.0202948	0.0192101	0.00826532	0.00922826	0.0159377	0.0152959	0.0143879
D382*124	cis-11-Tetradecen-1-ol	Alcohol	C14H28O	34010-15-6	0.0184526	0.017623	0.0160937	0.0165616	0.015839	0.0203504	0.0161849	0.0205389	0.0202948	0.0192101	0.00826532	0.00922826	0.0159377	0.0152959	0.0143879
XMW0569*393	2-Hexanol, (R)-	Alcohol	C6H14O	26549-24-6	0.0154456	0.0164302	0.0182212	0.0175905	0.0170338	0.0110756	0.0190701	0.0151869	0.0135644	0.0128595	0.020565	0.019627	0.0152981	0.0111416	0.0232452
WMW0187*393	2-Hexanol	Alcohol	C6H14O	626-93-7	0.0154456	0.0164302	0.0182212	0.0175905	0.0170338	0.0110756	0.0190701	0.0151869	0.0135644	0.0128595	0.020565	0.019627	0.0152981	0.0111416	0.0232452
WMW0214	Nonane, 4,5-dimethyl-	Hydrocarbons	C11H24	17302-23-7	0.0266883	0.0240439	0.0265683	0.0196476	0.0201509	0.0255012	0.0293831	0.0355391	0.0286328	0.0312958	0.0302782	0.0316656	0.0298434	0.0324846	0.0339958
GMW0178	Octanal, 7-hydroxy-3,7-dimethyl-	Aldehyde	C10H20O2	107-75-5	0.0278427	0.0260753	0.0244016	0.0235551	0.0197571	0.0270731	0.0260142	0.0292517	0.0241686	0.0249666	0.0261086	0.0273766	0.0276144	0.0297794	0.0313803
YZMW0731	Azacyclotridecan-2-one	Ketone	C12H23NO	947-04-6	0.0156276	0.0179569	0.0147901	0.0149826	0.0186124	0.0238915	0.0162328	0.0260449	0.0166271	0.0224793	0.0241477	0.035736	0.0200255	0.025903	0.0219449
YZMW0645	Ethanol, 2-(vinyloxy)-	Alcohol	C4H8O2	764-48-7	2.87993	2.61996	2.58537	2.91063	2.38952	3.02649	2.51464	2.95717	2.60143	1.92591	1.98702	1.88214	2.83311	2.86853	2.85332
XMW3490	2-Oxetanone, 4-methylene-	Ester	C4H4O2	674-82-8	0.037461	0.0339173	0.0336138	0.0360166	0.0296225	0.0379002	0.0348916	0.0388407	0.0293103	0.0261875	0.0239369	0.0236558	0.0341529	0.036307	0.0384416
QWMW0781	Phenol, 2-methoxy-6-(2-propenyl)-	Phenol	C10H12O2	579-60-2	0.0157466	0.019065	0.0159866	0.0137634	0.00156595	0.0147641	0.0168298	0.0188665	0.0159988	0.017789	0.00735652	0.00136021	0.0142947	0.0134733	0.00150445
KMW0660	2(3H)-Furanone, dihydro-5-(2-octenyl)-, (Z)-	Ester	C12H20O2	18679-18-0	0.0218547	0.0206209	0.0189967	0.0203054	0.0215064	0.0241404	0.0181235	0.0226066	0.0219448	0.016793	0.017272	0.015691	0.0204762	0.019282	0.0201371
XMW0234*366	cis-.alpha.-Bergamotene	Terpenoids	C15H24	18252-46-5	0.0243105	0.0285901	0.0235639	0.0203285	0.0157493	0.0197147	0.0232943	0.0281471	0.0210107	0.0229549	0.0119807	0.0165463	0.0200366	0.0202062	0.0196059
KMW0555*366	trans-.alpha.-Bergamotene	Terpenoids	C15H24	13474-59-4	0.0243105	0.0285901	0.0235639	0.0203285	0.0157493	0.0197147	0.0232943	0.0281471	0.0210107	0.0229549	0.0119807	0.0165463	0.0200366	0.0202062	0.0196059
CY_060	2-Heptanol, 6-methyl-	Alcohol	C8H18O	4730-22-7	0.0833113	0.103841	0.0957956	0.0181119	0.109427	0.112463	0.096612	0.0698932	0.0943649	0.0734799	0.093964	0.0766822	0.118353	0.0981284	0.0782226
QWMW0840	1-Butanamine, 3-methyl-N-(3-methylbutylidene)-	Amine	C10H21N	35448-31-8	0.0217589	0.0235481	0.019437	0.00653269	0.0218528	0.0219757	0.0253717	0.0246486	0.021423	0.0205902	0.0222863	0.021176	0.02432	0.021395	0.0218397
XMW0263	(1R,4S,9aS)-1-Methyl-4-((Z)-pent-2-en-4-yn-1-yl)octahydro-1H-quinolizine	Heterocyclic compound	C15H23N	151805-13-9	0.0533074	0.0487968	0.0470783	0.0459267	0.0514029	0.0618936	0.0490163	0.0624001	0.0486959	0.0361942	0.0362682	0.0372017	0.0521464	0.0490141	0.049281
XMW0472	1,2-Ethanediol, monobenzoate	Ester	C9H10O3	94-33-7	0.0282631	0.034919	0.0298562	0.0255532	0.0200623	0.0267479	0.0300725	0.0358939	0.026544	0.0285414	0.013323	0.0193921	0.0244134	0.0234161	0.024689
QWMW1103	Hexyl tiglate	Ester	C11H20O2	16930-96-4	0.0138429	0.0123731	0.0138309	0.0123097	0.0111891	0.0122584	0.0147255	0.0190461	0.0161461	0.0170909	0.014938	0.0166507	0.0187889	0.0205436	0.0174073
KMW0037	3-Penten-2-ol	Alcohol	C5H10O	1569-50-2	0.135908	0.140006	0.117926	0.157258	0.10981	0.134598	0.131022	0.144134	0.118096	0.0784377	0.0835123	0.0838784	0.137469	0.147757	0.13753
XMW0371*037	Nonane, 5-methyl-5-propyl-	Hydrocarbons	C13H28	17312-75-3	0.0775067	0.0760876	0.0665772	0.0606257	0.0616438	0.0718046	0.0796341	0.0836996	0.0712409	0.0771463	0.0757377	0.0761368	0.0773459	0.0885621	0.0810419
XMW0029	2-Oxetanone, 4-methyl-	Ketone	C4H6O2	3068-88-0	2.93292	2.67009	2.58537	3.1048	2.38952	3.12613	2.51464	2.95717	2.86595	1.93237	2.03162	2.12077	2.84342	2.95116	2.93933
XMW1330*397	Dodecane, 3-methyl-	Hydrocarbons	C13H28	17312-57-1	0.0874374	0.0787674	0.0780085	0.071398	0.057524	0.0835282	0.0961183	0.118465	0.0988742	0.103805	0.100904	0.107707	0.108806	0.116142	0.110312
NMW0188*446	2-Propenoic acid, 3-phenyl-	Acid	C9H8O2	621-82-9	0.0174567	0.0216086	0.0183633	0.0155485	0.0125575	0.0154711	0.0177647	0.0228341	0.0158829	0.0177343	0.00853205	0.0116374	0.0151572	0.0152078	0.015031
KMW0572*446	trans-Cinnamic acid	Acid	C9H8O2	140-10-3	0.0174567	0.0216086	0.0183633	0.0155485	0.0125575	0.0154711	0.0177647	0.0228341	0.0158829	0.0177343	0.00853205	0.0116374	0.0151572	0.0152078	0.015031
XMW0304	Butanoic acid, 5-hexenyl ester	Ester	C10H18O2	108058-75-9	0.0172001	0.0167078	0.0147466	0.0293504	0.011516	0.0312597	0.0342853	0.0334367	0.0198609	0.0219503	0.0193241	0.0349728	0.022114	0.0489029	0.0142518
NMW0179	Benzoic acid, 3-hydroxy-	Acid	C7H6O3	99-06-9	0.0520278	0.0642582	0.0543608	0.0450827	0.0362032	0.0454776	0.0527812	0.0639451	0.0480783	0.0511759	0.0258215	0.0365421	0.0432869	0.0443173	0.0453568
KMW0594	Dodecanoic acid, ethyl ester	Ester	C14H28O2	106-33-2	0.344031	0.431631	0.39889	0.282143	0.342987	0.423765	0.347259	0.424705	0.356608	0.569902	0.456677	0.583528	0.366722	0.408657	0.266938
XMW1113	2-Octyl methylphosphonofluoridate	Ester	C9H20FO2P	22925-97-9	0.0167904	0.0151174	0.0149317	0.0154873	0.0122093	0.018245	0.0219408	0.0284071	0.020397	0.0213288	0.0217676	0.025646	0.025249	0.0261193	0.0240413
KMW0481	Acetic acid, nonyl ester	Ester	C11H22O2	143-13-5	0.0204207	0.0181908	0.0184818	0.0173587	0.0150402	0.0201832	0.0229115	0.0285771	0.0237175	0.0241061	0.0243759	0.0260302	0.0263738	0.0297489	0.0257803
KMW0616*152	Naphthalene, 1,2,3,4,4a,5,6,8a-octahydro-7-methyl-4-methylene-1-(1-methylethyl)-, (1.alpha.,4a.beta.,8a.alpha.)-	Terpenoids	C15H24	39029-41-9	0.0340648	0.036246	0.0298856	0.014779	0.0134502	0.0173482	0.208686	0.0226964	0.0180253	0.0364057	0.00960897	0.0139275	0.0166202	0.0274226	0.0155544
XMW0264*152	Bicyclo[4.4.0]dec-1-ene, 2-isopropyl-5-methyl-9-methylene-	Terpenoids	C15H24	150320-52-8	0.0340648	0.036246	0.0298856	0.014779	0.0134502	0.0173482	0.208686	0.0226964	0.0180253	0.0364057	0.00960897	0.0139275	0.0166202	0.0274226	0.0155544
WAMW1761	3-Hexanol, 5-methyl-	Alcohol	C7H16O	623-55-2	0.0328146	0.0289876	0.0322141	0.0242747	0.0274006	0.0281275	0.0277638	0.0285621	0.0290461	0.0281839	0.0289707	0.0290713	0.0288351	0.0251633	0.0274636
XMW1327	Propanal, dipropylhydrazone	Amine	C9H20N2	34687-35-9	0.0260248	0.0228465	0.0243963	0.0165265	0.0151003	0.0279376	0.03141	0.0413545	0.0342436	0.032069	0.0312439	0.031994	0.0335342	0.0363504	0.0357479
WAMW0870	Cyclohexanol, 2-(1,1-dimethylethyl)-, acetate, cis-	Ester	C12H22O2	20298-69-5	0.0165356	0.0150214	0.0143932	0.0144737	0.0115213	0.0146649	0.0184546	0.0222967	0.0183341	0.0185812	0.0188762	0.0208913	0.0214994	0.0221168	0.0201427
XMW1022	3,7-Cyclodecadien-1-one, 3,7-dimethyl-10-(1-methylethylidene)-, (E,E)-	Terpenoids	C15H22O	6902-91-6	0.0286074	0.0277817	0.0242996	0.0245186	0.0277269	0.0350585	0.025356	0.0337461	0.0276074	0.0204706	0.0194555	0.0190601	0.0258798	0.0247225	0.0247889
QWM0007	Butanedioic acid, diethyl ester	Ester	C8H14O4	123-25-1	0.0863041	0.0782865	0.0750211	0.136938	0.0476838	0.147182	0.153813	0.158536	0.0994152	0.102208	0.0928683	0.161619	0.109311	0.229189	0.0684774
D179	Propanoic acid, 2-oxo-	Acid	C3H4O3	127-17-3	0.832342	0.840911	0.710275	0.820797	0.850183	0.901595	0.805704	0.989557	0.705131	0.720949	0.581477	0.671284	0.828383	0.796592	0.833417
KMW0282	Nonanal	Aldehyde	C9H18O	124-19-6	0.0455313	0.057482	0.0496061	0.0321539	0.0336367	0.0339036	0.0402722	0.0451125	0.0405942	0.0387775	0.0377367	0.0518515	0.0582399	0.0463685	0.0496994
YZMW0062	Triethylene glycol	Alcohol	C6H14O4	112-27-6	0.302337	0.282148	0.25849	0.187308	0.259886	0.163786	0.183537	0.205538	0.167869	0.175326	0.177978	0.200754	0.162166	0.14014	0.203551
KMW0290*024	Hotrienol	Alcohol	C10H16O	20053-88-7	0.0478624	0.0496965	0.0412065	0.032315	0.0380948	0.0329523	0.0350572	0.0377663	0.0468095	0.0357851	0.0281601	0.0468737	0.057233	0.0600757	0.0504236
XMW0187*024	1,5,7-Octatrien-3-ol, 3,7-dimethyl-	Alcohol	C10H16O	29957-43-5	0.0478624	0.0496965	0.0412065	0.032315	0.0380948	0.0329523	0.0350572	0.0377663	0.0468095	0.0357851	0.0281601	0.0468737	0.057233	0.0600757	0.0504236
KMW0205	Cyclohexene, 1-methoxy-	Ether	C7H12O	931-57-7	0.0343159	0.0346979	0.0292755	0.0393022	0.0410746	0.0448063	0.0355869	0.0354494	0.0281543	0.0424498	0.0593166	0.0515714	0.0498737	0.0352614	0.043712
WMW0195	Ethyl 9-hexadecenoate	Ester	C18H34O2	54546-22-4	0.0150299	0.0138782	0.0128961	0.0220467	0.0178206	0.0378576	0.0259603	0.0439586	0.0179929	0.0202821	0.0217182	0.0584374	0.0252802	0.0370669	0.0269811
XMW1470	[1,1'-Bicyclopentyl]-2-one	Ketone	C10H16O	4884-24-6	0.10501	0.0934814	0.0927906	0.0867866	0.0720687	0.105668	0.118884	0.154108	0.128104	0.13095	0.133368	0.142287	0.146069	0.147356	0.143236
QWMW1296	Ethyl 2-hydroxy-3-phenylpropanoate	Ester	C11H14O3	15399-05-0	0.019807	0.0244056	0.0201697	0.0173399	0.0135969	0.0165801	0.0185007	0.0241701	0.0180263	0.0195384	0.00255502	0.0129595	0.017212	0.0175666	0.0161726
KMW0390	Octanoic acid, ethyl ester	Ester	C10H20O2	106-32-1	0.230619	0.20899	0.199841	0.38338	0.13196	0.408312	0.424144	0.43428	0.255612	0.277288	0.248477	0.453095	0.2936	0.637312	0.173283
QWMW0998	2-Cyclopenten-1-one, 2-hydroxy-3-methyl-	Ketone	C6H8O2	80-71-7	0.0508977	0.0525123	0.0435987	0.0510061	0.0648475	0.0628407	0.0594611	0.0699826	0.0421783	0.0618636	0.10241	0.0767148	0.0722103	0.0570769	0.0566916
D193*131	p-Mentha-1,8-dien-7-ol	Terpenoids	C10H16O	536-59-4	0.0161033	0.0140565	0.0148682	0.0141769	0.0108696	0.0162131	0.0193585	0.0233031	0.0208675	0.0199626	0.0202303	0.0209077	0.0217929	0.0217181	0.0210054
XMW0764*131	(S)-(-)-(4-Isopropenyl-1-cyclohexenyl)methanol	Terpenoids	C10H16O	18457-55-1	0.0161033	0.0140565	0.0148682	0.0141769	0.0108696	0.0162131	0.0193585	0.0233031	0.0208675	0.0199626	0.0202303	0.0209077	0.0217929	0.0217181	0.0210054
WMW0120	Nonane, 1-iodo-	Halogenated hydrocarbons	C9H19I	4282-42-2	0.0155081	0.0139829	0.0134419	0.0129253	0.012525	0.016101	0.0157452	0.0211101	0.0162732	0.0168535	0.018827	0.0190873	0.0195455	0.0206519	0.0186878
KMW0488	Tridecane	Hydrocarbons	C13H28	629-50-5	0.45434	0.403064	0.399482	0.389562	0.316971	0.446295	0.50462	0.631383	0.520418	0.530108	0.551534	0.576604	0.600699	0.61612	0.58943
GMW0201	1-Pentanamine	Amine	C5H13N	110-58-7	0.0316503	0.0288012	0.0271583	0.0310677	0.0288892	0.0411872	0.0308094	0.0347684	0.0281296	0.0219095	0.0194599	0.019621	0.0342338	0.0288806	0.0331055
YZMW0006	3-Cyclohexene-1-carboxaldehyde	Aldehyde	C7H10O	100-50-5	0.0239933	0.0212418	0.0211448	0.0194849	0.0200501	0.0186494	0.0204676	0.0223165	0.0186669	0.0204177	0.0189791	0.0190984	0.0194712	0.0210864	0.0221043
XMW0424	2,6-Dimethyl-1-nonen-3-yn-5-ol	Alcohol	C11H18O	19780-98-4	0.114132	0.101652	0.099618	0.0931276	0.0795329	0.110102	0.127924	0.164107	0.13548	0.140504	0.140316	0.151331	0.15278	0.159372	0.152722
GMW0268	Nopyl acetate	Ester	C13H20O2	128-51-8	0.0489573	0.061368	0.0510296	0.0432513	0.0349169	0.0441472	0.0487341	0.0646979	0.0441865	0.0488979	0.02392	0.0322595	0.0414047	0.0414621	0.0416327
WMW0226	4H-Pyran-4-one	Ketone	C5H4O2	108-97-4	0.0524256	0.0495835	0.044171	0.0446183	0.0530086	0.0439711	0.0455664	0.0529494	0.0492659	0.0481292	0.0435581	0.0567447	0.0494435	0.0518217	0.0574654
KMW0350	Acetic acid, phenylmethyl ester	Ester	C9H10O2	140-11-4	0.0370468	0.0347292	0.031261	0.0382016	0.0374037	0.0486744	0.0522039	0.0761281	0.047847	0.0391883	0.040964	0.0554865	0.0481342	0.0484522	0.039387
NMW0297	Oxirane, tetradecyl-	Heterocyclic compound	C16H32O	7320-37-8	0.0779832	0.0704227	0.0669854	0.0661869	0.0731739	0.0868918	0.0705865	0.0902878	0.0817452	0.0561818	0.0538199	0.0551205	0.0708641	0.0706686	0.0670077
KMW0565	Caryophyllene	Terpenoids	C15H24	87-44-5	0.0479537	0.0603077	0.050154	0.0430718	0.0342225	0.0432711	0.0480197	0.0633608	0.0432464	0.0478715	0.0235819	0.0316755	0.0406146	0.0403334	0.0406692
D266	1-Tridecene	Hydrocarbons	C13H26	2437-56-1	0.0513575	0.0456705	0.044491	0.043439	0.035881	0.0503439	0.0586005	0.0728721	0.0613572	0.0611135	0.0620282	0.0665381	0.0696757	0.0716799	0.0696475
WAMW1012	2-Hexanone, 3-methyl-	Ketone	C7H14O	2550-21-2	0.0226796	0.0199607	0.0231103	0.0191983	0.0211783	0.0228123	0.0197016	0.0225576	0.0231192	0.0234614	0.0205203	0.022008	0.019442	0.0246643	0.0232376
XMW0499	Undecane, 3,4-dimethyl-	Hydrocarbons	C13H28	17312-78-6	0.0148687	0.0141289	0.0124407	0.0115677	0.010737	0.0140103	0.0147793	0.0138338	0.0114878	0.0129992	0.0119868	0.0137649	0.0127266	0.0135229	0.0130428
D119	2-Benzylidene-1-heptanol	Alcohol	C14H20O	101-85-9	0.0148911	0.0135874	0.0126171	0.0114045	0.0152945	0.0169658	0.0127936	0.0167369	0.0157034	0.0119211	0.0123062	0.0114301	0.0123312	0.0142684	0.0120234
QWMW0607	3-Nonanone	Ketone	C9H18O	925-78-0	0.352409	0.310795	0.305739	0.282831	0.296048	0.320194	0.344452	0.395528	0.334047	0.358512	0.343494	0.374304	0.350578	0.383465	0.376463
NMW0115*091	Anethole	Ether	C10H12O	104-46-1	0.0223151	0.0249446	0.0197679	0.0295368	0.01934	0.0185606	0.0194583	0.0218101	0.0191678	0.028033	0.0164427	0.0219571	0.0212488	0.0254	0.0272161
QWMW1267	Acetic acid, phenyl-, isopentyl ester	Ester	C13H18O2	102-19-2	0.031505	0.0307656	0.0262233	0.0172871	0.026987	0.0258498	0.0402083	0.0277866	0.0281884	0.0346931	0.040076	0.0331237	0.0324666	0.0289667	0.0449698
YZMW0592	2-Ethylhexyl methacrylate	Ester	C12H22O2	688-84-6	0.079898	0.0698435	0.0698848	0.0684154	0.0549915	0.075014	0.0922185	0.117466	0.0974735	0.0997976	0.0990058	0.10656	0.107262	0.115658	0.108658
QWMW0289	1-(2-Thienyl)-1-propanone	Ketone	C7H8OS	13679-75-9	0.0344032	0.0317147	0.0288315	0.0342312	0.0259481	0.0406347	0.0417146	0.0507708	0.0367993	0.0367318	0.038737	0.0489812	0.0400135	0.0574559	0.0310895
NMW0743	Formic acid, butyl ester	Ester	C5H10O2	592-84-7	0.0200703	0.0174147	0.0177203	0.0208832	0.0154012	0.0207942	0.017392	0.0204104	0.0179016	0.0120414	0.0139581	0.0141166	0.0187087	0.0203786	0.0205799
GMW0392	.beta.-Longipinene	Terpenoids	C15H24	41432-70-6	0.023177	0.0294396	0.0243462	0.0211054	0.0159671	0.0214038	0.0241272	0.0266778	0.0216352	0.0216862	0.0100368	0.0123807	0.0190397	0.0188704	0.0170889
XMW1229	Bicyclo(3.3.1)non-2-ene	Hydrocarbons	C9H14	6671-66-5	0.0236093	0.0213977	0.0199196	0.0146622	0.0164053	0.0136036	0.019053	0.0170642	0.0159217	0.0219855	0.01841	0.0180758	0.0159312	0.0172139	0.021865
NMW0750	Paraldehyde	Aldehyde	C6H12O3	123-63-7	0.117375	0.120071	0.140703	0.109184	0.124751	0.0999385	0.133993	0.122087	0.0992121	0.130049	0.121593	0.119154	0.0887194	0.09031	0.10551
XMW0992	(2R,8R,8aS)-8,8a-Dimethyl-2-(prop-1-en-2-yl)-1,2,3,7,8,8a-hexahydronaphthalene	Terpenoids	C15H22	5090-61-9	0.0232457	0.0257201	0.0203564	0.011326	0.00983183	0.0129551	0.149655	0.016107	0.012058	0.0259159	0.00669714	0.00962781	0.0132835	0.0195679	0.0109598
XMW0418	Decane, 2,4-dimethyl-	Hydrocarbons	C12H26	2801-84-5	0.0497394	0.0445983	0.0421873	0.0381455	0.0418079	0.0417064	0.0351083	0.0400561	0.0428532	0.0389031	0.0421136	0.0400498	0.0372819	0.0464016	0.0403951
WMW0057*264	6-Nonenal, (Z)-	Aldehyde	C9H16O	2277-19-2	0.0538227	0.0485952	0.0454364	0.0349902	0.0454198	0.0452126	0.0453653	0.0506755	0.0486747	0.0492995	0.045376	0.0492474	0.0466651	0.0528278	0.051231
WMW0048*264	6-Nonenal, (E)-	Aldehyde	C9H16O	2277-20-5	0.0538227	0.0485952	0.0454364	0.0349902	0.0454198	0.0452126	0.0453653	0.0506755	0.0486747	0.0492995	0.045376	0.0492474	0.0466651	0.0528278	0.051231
WAMW1560	3-Pentanol, 2-methyl-	Alcohol	C6H14O	565-67-3	0.041698	0.0363855	0.0363373	0.0360821	0.0431434	0.0316624	0.039317	0.0395255	0.0302175	0.0394393	0.0407406	0.0517758	0.0301618	0.030032	0.0396055
XMW0097	1,5-Cycloundecadiene, 8,8-dimethyl-9-methylene-	Hydrocarbons	C14H22	62338-54-9	0.0124781	0.0156154	0.0155951	0.0125239	0.00926632	0.0178189	0.0136911	0.0157404	0.0120617	0.0188009	0.0131933	0.0135891	0.0149889	0.0148331	0.00834757
XMW0108*356	2,4-Dimethyldodecane	Hydrocarbons	C14H30	6117-99-3	0.359486	0.316505	0.308613	0.302229	0.24938	0.351219	0.400517	0.50091	0.409138	0.424447	0.432987	0.453852	0.477816	0.491021	0.462745
D390	Cyclopentanone, 2-(2-hexenyl)-	Ketone	C11H18O	34687-46-2	0.0640979	0.0548491	0.0580113	0.0554719	0.0451947	0.0656058	0.0715485	0.0913081	0.0774124	0.0777096	0.0828879	0.0840204	0.0908409	0.0892651	0.0856533
KMW0441	Benzeneacetic acid, ethyl ester	Ester	C10H12O2	101-97-3	0.0229385	0.0221939	0.0189726	0.0187196	0.0168455	0.0207421	0.0206581	0.0216779	0.0186805	0.0195349	0.0207648	0.0185857	0.0209809	0.0224114	0.0219953
XMW0952	4-Methylhexyl 3-methylbutanoate	Ester	C12H24O2	1215127-80-2	0.110558	0.0962092	0.0959112	0.0922801	0.0776809	0.109711	0.120264	0.153544	0.121981	0.128217	0.134871	0.135534	0.144249	0.14857	0.138947
KMW0626*065	Naphthalene, 1,2,3,4-tetrahydro-1,6-dimethyl-4-(1-methylethyl)-, (1S-cis)-	Terpenoids	C15H22	483-77-2	0.0322905	0.0365644	0.028683	0.00338161	0.00338487	0.00337144	0.107216	0.0256795	0.0180377	0.0292152	0.0161777	0.0256413	0.0172717	0.0202819	0.00325194
WMW0021*065	trans-Calamenene	Terpenoids	C15H22	73209-42-4	0.0322905	0.0365644	0.028683	0.00338161	0.00338487	0.00337144	0.107216	0.0256795	0.0180377	0.0292152	0.0161777	0.0256413	0.0172717	0.0202819	0.00325194
XMW0386*065	cis-Calamenene	Terpenoids	C15H22	72937-55-4	0.0322905	0.0365644	0.028683	0.00338161	0.00338487	0.00337144	0.107216	0.0256795	0.0180377	0.0292152	0.0161777	0.0256413	0.0172717	0.0202819	0.00325194
GMW0295	Furfuryl sulfide	Heterocyclic compound	C10H10O2S	13678-67-6	0.227911	0.222322	0.188234	0.197304	0.235831	0.20999	0.198732	0.211921	0.174125	0.188437	0.199289	0.206006	0.214571	0.234109	0.170188
QWMW0980	Methanone, phenyl-2-pyridinyl-	Ketone	C12H9NO	91-02-1	0.0231916	0.0197698	0.0210978	0.017948	0.0319693	0.023729	0.0190259	0.0195308	0.0173345	0.018946	0.0261174	0.0302069	0.0211592	0.0274993	0.0261247
QWMW0249	Thiazole, 2-methoxy-	Heterocyclic compound	C4H5NOS	14542-13-3	0.317077	0.275391	0.275352	0.254979	0.27209	0.29506	0.308645	0.305877	0.265178	0.282551	0.268932	0.263448	0.301262	0.282614	0.294285
XMW0109*397	Dodecane, 4-methyl-	Hydrocarbons	C13H28	6117-97-1	0.0275422	0.0246767	0.0231527	0.0219221	0.0189806	0.0250135	0.0293085	0.0355787	0.0306499	0.0325211	0.0321351	0.0344456	0.0327634	0.0350105	0.0349467
XMW0586*397	Dodecane, 5-methyl-	Hydrocarbons	C13H28	17453-93-9	0.0275422	0.0246767	0.0231527	0.0219221	0.0189806	0.0250135	0.0293085	0.0355787	0.0306499	0.0325211	0.0321351	0.0344456	0.0327634	0.0350105	0.0349467
QWMW0722	trans,cis-2,6-Nonadienyl acetate	Ester	C11H18O2	68555-65-7	0.276567	0.241155	0.237721	0.232182	0.190458	0.273097	0.305403	0.383479	0.314109	0.322154	0.334041	0.347905	0.364942	0.374704	0.354035
KMW0335	Cyclohexanol, 1-methyl-4-(1-methylethenyl)-	Terpenoids	C10H18O	138-87-4	0.0274782	0.0238492	0.0237568	0.0204821	0.0210897	0.0219707	0.024872	0.0262767	0.0210904	0.0224224	0.0206118	0.0254449	0.0224031	0.0240941	0.0244905
GMW0105	3-Undecanone	Ketone	C11H22O	2216-87-7	0.0157879	0.015735	0.0130248	0.0185741	0.0115058	0.0147415	0.0164945	0.0181229	0.0160292	0.0171378	0.0149263	0.0167199	0.0145548	0.0201274	0.0190428
XMW0145	Dicyandiamide	Nitrogen compounds	C2H4N4	461-58-5	0.165537	0.140116	0.154763	0.111734	0.219251	0.157102	0.123854	0.114125	0.113308	0.124792	0.178349	0.169847	0.127292	0.170353	0.163008
QWMW0573*227	2-Cyclopenten-1-one, 3-ethyl-2-hydroxy-	Ketone	C7H10O2	21835-01-8	0.047402	0.0466226	0.0390082	0.037415	0.0388905	0.0412558	0.0443458	0.0482144	0.0427793	0.0427821	0.0432545	0.0463052	0.0423029	0.0460572	0.0480113
QWMW0575*227	2-Hydroxy-3,5-dimethylcyclopent-2-en-1-one	Ketone	C7H10O2	21834-98-0	0.047402	0.0466226	0.0390082	0.037415	0.0388905	0.0412558	0.0443458	0.0482144	0.0427793	0.0427821	0.0432545	0.0463052	0.0423029	0.0460572	0.0480113
GMW0285*227	3,4-Dimethyl-1,2-cyclopentadione	Ketone	C7H10O2	13494-06-9	0.047402	0.0466226	0.0390082	0.037415	0.0388905	0.0412558	0.0443458	0.0482144	0.0427793	0.0427821	0.0432545	0.0463052	0.0423029	0.0460572	0.0480113
XMW0023	Bicyclo[3.1.0]hex-2-ene, 4-methyl-1-(1-methylethyl)-	Terpenoids	C10H16	28634-89-1	0.0383785	0.0327288	0.0340506	0.0350775	0.0381474	0.0336958	0.0348726	0.0418999	0.0371239	0.0319298	0.033478	0.040285	0.0357665	0.036655	0.0372618
XMW1089	Hexanoic acid, cyclopentyl ester	Ester	C11H20O2	5413-59-2	0.092045	0.0793349	0.0798935	0.0766417	0.0631992	0.0897393	0.100527	0.126535	0.103273	0.105611	0.108746	0.114462	0.120095	0.123979	0.118368
KMW0534	Butyl caprylate	Ester	C12H24O2	589-75-3	0.15374	0.136685	0.129021	0.149009	0.12527	0.168621	0.174674	0.219679	0.173914	0.179446	0.202694	0.202394	0.222086	0.225675	0.17821
WAMW0693*184	Pentanal, 3-methyl-	Aldehyde	C6H12O	15877-57-3	1.20799	1.07568	1.01193	1.17645	0.9285	1.29582	1.00848	1.24589	1.05661	0.71958	0.754102	0.723463	1.14381	1.19891	1.23948
YZMW0180*184	Butanal, 2,2-dimethyl-	Aldehyde	C6H12O	2094-75-9	1.20799	1.07568	1.01193	1.17645	0.9285	1.29582	1.00848	1.24589	1.05661	0.71958	0.754102	0.723463	1.14381	1.19891	1.23948
XMW3533	1,5-Diacetoxypentane	Ester	C9H16O4	6963-44-6	0.0294832	0.0251411	0.0260463	0.0224044	0.0191404	0.0283215	0.0336888	0.0438806	0.0345185	0.0358009	0.0368371	0.0391493	0.0412379	0.0415809	0.0396516
XMW0422*356	3,5-Dimethyldodecane	Hydrocarbons	C14H30	107770-99-0	0.211149	0.181555	0.183132	0.17765	0.147329	0.206652	0.234945	0.29512	0.243099	0.252234	0.260789	0.268382	0.283785	0.287054	0.271385
XMW0110*356	Dodecane, 4,6-dimethyl-	Hydrocarbons	C14H30	61141-72-8	0.211149	0.181555	0.183132	0.17765	0.147329	0.206652	0.234945	0.29512	0.243099	0.252234	0.260789	0.268382	0.283785	0.287054	0.271385
XMW1289	2,5-Dimethylpyrimidine	Heterocyclic compound	C6H8N2	22868-76-4	0.284918	0.250373	0.240768	0.174644	0.256497	0.233626	0.247323	0.268657	0.23342	0.256373	0.238812	0.256274	0.250637	0.269511	0.279147
QWMW0337	3-Methylthiobutyraldehyde	Aldehyde	C5H10OS	16630-52-7	0.0163438	0.0170822	0.0200703	0.00961952	0.0228233	0.0146075	0.0253432	0.0195172	0.0189783	0.0138095	0.016734	0.0171913	0.0202825	0.0215269	0.0205671
NMW0292	Azelaic acid	Acid	C9H16O4	123-99-9	0.0226635	0.0220576	0.0266221	0.0185795	0.0200116	0.0267457	0.0211329	0.025558	0.022974	0.0136781	0.0137758	0.0137499	0.0196635	0.0296662	0.0182631
WMW0008*362	Longifolene	Terpenoids	C15H24	475-20-7	0.0296083	0.0390899	0.0342038	0.00319131	0.00319438	0.0285731	0.0317962	0.0364895	0.0299614	0.0307096	0.0150066	0.0191721	0.0253041	0.0245485	0.0259914
KMW0210*362	1H-Cyclopenta[1,3]cyclopropa[1,2]benzene, octahydro-7-methyl-3-methylene-4-(1-methylethyl)-, [3aS-(3a.alpha.,3b.beta.,4.beta.,7.alpha.,7aS*)]-	Terpenoids	C15H24	13744-15-5	0.0296083	0.0390899	0.0342038	0.00319131	0.00319438	0.0285731	0.0317962	0.0364895	0.0299614	0.0307096	0.0150066	0.0191721	0.0253041	0.0245485	0.0259914
KMW0498	4-Oxodecanal	Aldehyde	C10H18O2	43160-78-7	0.221547	0.191295	0.189694	0.17925	0.15063	0.219239	0.244273	0.311647	0.243512	0.260699	0.272007	0.287717	0.30155	0.301559	0.290099
WAMW0663	3-Dodecanone	Ketone	C12H24O	1534-27-6	0.0417123	0.0377598	0.0343569	0.042499	0.0361421	0.0472065	0.0469043	0.0627974	0.0465705	0.0500583	0.0568658	0.0551575	0.063174	0.0633031	0.0482976
w19	2H-Pyran-2-one, tetrahydro-6-propyl-	Ketone	C8H14O2	698-76-0	0.0788979	0.0741694	0.0643018	0.0690062	0.0539786	0.0829812	0.0885421	0.105111	0.0917822	0.0914487	0.0907147	0.101404	0.105327	0.111146	0.102961
D354	3-Cyclohexene-1-carboxaldehyde, 4-(4-hydroxy-4-methylpentyl)-	Aldehyde	C13H22O2	31906-04-4	0.0207412	0.0200179	0.0168805	0.0179426	0.0214558	0.0255305	0.0198659	0.0254552	0.0203022	0.0130742	0.0153333	0.0141088	0.017642	0.0176906	0.0181367
YZMW0471	Butyl carbamate	Ester	C5H11NO2	592-35-8	0.014704	0.0146698	0.0120196	0.014055	0.0134572	0.0149022	0.0135888	0.0156668	0.012954	0.0152447	0.0142546	0.0140723	0.0153758	0.015247	0.0148709
QWMW0499*287	Pyridine, 3-phenyl-	Heterocyclic compound	C11H9N	1008-88-4	0.041743	0.0396052	0.0339496	0.0409301	0.0424261	0.0395983	0.0380017	0.0407405	0.0275809	0.035941	0.0319392	0.0403058	0.0435609	0.0441228	0.0297596
QWMW0979*287	Pyridine, 4-phenyl-	Heterocyclic compound	C11H9N	939-23-1	0.041743	0.0396052	0.0339496	0.0409301	0.0424261	0.0395983	0.0380017	0.0407405	0.0275809	0.035941	0.0319392	0.0403058	0.0435609	0.0441228	0.0297596
NMW0228	2,4,6-Cycloheptatrien-1-one, 2-hydroxy-4-(1-methylethyl)-	Terpenoids	C10H12O2	499-44-5	0.176835	0.166661	0.143834	0.148934	0.177553	0.153075	0.145794	0.153756	0.132054	0.143989	0.149057	0.146542	0.15524	0.16726	0.129557
YZMW0348	2-Butenedioic acid, 2-methyl-, (E)-	Acid	C5H6O4	498-24-8	0.0704003	0.0598762	0.0612318	0.0589496	0.0487541	0.0710679	0.0798605	0.103791	0.0847011	0.0888435	0.0883889	0.0946078	0.095512	0.101969	0.0957163
YZMW0460*298	Phenol, 2,5-dichloro-	Phenol	C6H4Cl2O	583-78-8	0.0782313	0.0702905	0.0642957	0.0678942	0.0725476	0.0720219	0.0740059	0.0789098	0.068038	0.0701576	0.0709422	0.0797399	0.0724614	0.0765539	0.0757901
XMW0003*298	Phenol, 2,4-dichloro-	Phenol	C6H4Cl2O	120-83-2	0.0782313	0.0702905	0.0642957	0.0678942	0.0725476	0.0720219	0.0740059	0.0789098	0.068038	0.0701576	0.0709422	0.0797399	0.0724614	0.0765539	0.0757901
D206*197	1,2-Cyclohexanedione	Ketone	C6H8O2	765-87-7	0.439769	0.403887	0.357805	0.365826	0.395183	0.382406	0.396	0.444737	0.362853	0.399242	0.375723	0.404622	0.396117	0.415133	0.426895
YZMW0569*197	1,4-Cyclohexanedione	Ketone	C6H8O2	637-88-7	0.439769	0.403887	0.357805	0.365826	0.395183	0.382406	0.396	0.444737	0.362853	0.399242	0.375723	0.404622	0.396117	0.415133	0.426895
D358	4-tert-Butylcyclohexyl acetate	Ester	C12H22O2	32210-23-4	0.0304637	0.0260234	0.0311412	0.0191177	0.0307985	0.021716	0.0181919	0.0231117	0.0225515	0.0182404	0.026342	0.0267572	0.019877	0.023428	0.0280904
YZMW0150*448	Benzeneacetic acid, .alpha.-hydroxy-, (S)-	Acid	C8H8O3	17199-29-0	0.435973	0.416165	0.352209	0.341753	0.437256	0.391529	0.375737	0.398796	0.32595	0.361917	0.363639	0.377545	0.390477	0.426325	0.32161
YZMW0507*448	Benzeneacetic acid, .alpha.-hydroxy-, (R)-	Acid	C8H8O3	611-71-2	0.435973	0.416165	0.352209	0.341753	0.437256	0.391529	0.375737	0.398796	0.32595	0.361917	0.363639	0.377545	0.390477	0.426325	0.32161
XMW0250	1-Pentanone, 1-(4-methylphenyl)-	Ketone	C12H16O	1671-77-8	0.240958	0.225753	0.194433	0.205209	0.240912	0.213771	0.210727	0.216495	0.177579	0.196185	0.203791	0.210763	0.21631	0.236659	0.179138
XMW1234	Propanoic acid, 2-acetylhydrazono-	Acid	C5H8N2O3	64096-81-7	0.120773	0.105473	0.100274	0.116052	0.0982621	0.129156	0.136929	0.168955	0.135248	0.137175	0.158508	0.15909	0.173997	0.17302	0.140826
KMW0548*108	1H-Cycloprop[e]azulene, 1a,2,3,4,4a,5,6,7b-octahydro-1,1,4,7-tetramethyl-, [1aR-(1a.alpha.,4.alpha.,4a.beta.,7b.alpha.)]-	Terpenoids	C15H24	489-40-7	0.0362867	0.0481464	0.0401934	0.00456427	0.00456867	0.00455053	0.038457	0.0434092	0.0359068	0.0370812	0.00429253	0.0198421	0.0302514	0.0299849	0.0302291
XMW0629*108	3H-3a,7-Methanoazulene, 2,4,5,6,7,8-hexahydro-1,4,9,9-tetramethyl-, [3aR-(3a.alpha.,4.beta.,7.alpha.)]-	Terpenoids	C15H24	2387-78-2	0.0362867	0.0481464	0.0401934	0.00456427	0.00456867	0.00455053	0.038457	0.0434092	0.0359068	0.0370812	0.00429253	0.0198421	0.0302514	0.0299849	0.0302291
XMW0143*108	1H-3a,7-Methanoazulene, 2,3,4,7,8,8a-hexahydro-3,6,8,8-tetramethyl-, [3R-(3.alpha.,3a.beta.,7.beta.,8a.alpha.)]-	Terpenoids	C15H24	469-61-4	0.0362867	0.0481464	0.0401934	0.00456427	0.00456867	0.00455053	0.038457	0.0434092	0.0359068	0.0370812	0.00429253	0.0198421	0.0302514	0.0299849	0.0302291
XMW1268	2-Furancarboxylic acid, tetrahydro-3-methyl-5-oxo-	Acid	C6H8O4	22073-04-7	0.728094	0.636829	0.602987	0.717422	0.595458	0.794021	0.845	1.03364	0.813837	0.848771	0.979206	0.977317	1.07128	1.07733	0.85002
D73	2-Propenoic acid, 3-phenyl-, 1-methylethyl ester	Ester	C12H14O2	7780-06-5	0.12102	0.116314	0.0974333	0.107013	0.118828	0.108348	0.115259	0.118489	0.0893292	0.0984601	0.0990485	0.101111	0.104858	0.114511	0.0895295
BPMW016*294	2-Naphthalenemethanol	Alcohol	C11H10O	1592-38-7	0.016694	0.0221675	0.0184243	0.0143572	0.0173257	0.0202283	0.0178792	0.0211835	0.017431	0.0283537	0.0223022	0.0288123	0.017471	0.0206898	0.0126809
NMW0250*294	1-Naphthalenemethanol	Alcohol	C11H10O	4780-79-4	0.016694	0.0221675	0.0184243	0.0143572	0.0173257	0.0202283	0.0178792	0.0211835	0.017431	0.0283537	0.0223022	0.0288123	0.017471	0.0206898	0.0126809
WAMW0438	Carbamic acid, methyl-, 3-methylphenyl ester	Ester	C9H11NO2	1129-41-5	0.24142	0.225225	0.194283	0.21247	0.24226	0.216532	0.204406	0.215723	0.183146	0.199097	0.205709	0.219931	0.217503	0.236493	0.186173
WAMW0399*353	1-Tetradecene	Hydrocarbons	C14H28	1120-36-1	0.0834509	0.0726856	0.0690395	0.0797243	0.0693909	0.0898035	0.0951813	0.118945	0.0945747	0.0965744	0.112046	0.111906	0.119937	0.121601	0.0994222
w45*353	2-Tetradecene, (E)-	Hydrocarbons	C14H28	35953-54-9	0.0834509	0.0726856	0.0690395	0.0797243	0.0693909	0.0898035	0.0951813	0.118945	0.0945747	0.0965744	0.112046	0.111906	0.119937	0.121601	0.0994222
GMW0390*240	2-Octanol, (S)-	Alcohol	C8H18O	6169-06-8	0.0228996	0.0201139	0.0247497	0.0155055	0.0153985	0.0183393	0.0253947	0.031041	0.0247905	0.0249432	0.0247096	0.0253291	0.0279069	0.0260247	0.0269793
KMW0194*240	2-Octanol	Alcohol	C8H18O	123-96-6	0.0228996	0.0201139	0.0247497	0.0155055	0.0153985	0.0183393	0.0253947	0.031041	0.0247905	0.0249432	0.0247096	0.0253291	0.0279069	0.0260247	0.0269793
NMW0209	Undecylenic acid	Acid	C11H20O2	112-38-9	0.370212	0.351251	0.296456	0.312324	0.372045	0.325266	0.314021	0.327875	0.274705	0.303225	0.308756	0.313266	0.330095	0.359203	0.271891
QWMW0678*421	Benzoic acid, 2-hydroxy-, 2-methylpropyl ester	Ester	C11H14O3	87-19-4	0.145676	0.135481	0.116845	0.12577	0.145575	0.129412	0.129568	0.131629	0.108175	0.120303	0.123111	0.127689	0.128313	0.141625	0.110285
D847*421	Benzoic acid, 2-hydroxy-, butyl ester	Ester	C11H14O3	2052-14-4	0.145676	0.135481	0.116845	0.12577	0.145575	0.129412	0.129568	0.131629	0.108175	0.120303	0.123111	0.127689	0.128313	0.141625	0.110285
WMW0148	Spiro[4.5]dec-7-ene, 1,8-dimethyl-4-(1-methylethenyl)-, [1S-(1.alpha.,4.beta.,5.alpha.)]-	Terpenoids	C15H24	24048-44-0	0.490677	0.459441	0.393114	0.418847	0.483217	0.435861	0.418621	0.433438	0.367916	0.412984	0.421099	0.442068	0.43348	0.474627	0.380327
KMW0176*228	5-Hepten-2-one, 6-methyl-	Ketone	C8H14O	110-93-0	0.016121	0.0137373	0.0135475	0.00975676	0.00191949	0.00191186	0.0104722	0.0107384	0.00903106	0.00161108	0.00180347	0.0130841	0.0102542	0.00195897	0.0128641
XMW0890*228	1-Hepten-6-one, 2-methyl-	Ketone	C8H14O	10408-15-8	0.016121	0.0137373	0.0135475	0.00975676	0.00191949	0.00191186	0.0104722	0.0107384	0.00903106	0.00161108	0.00180347	0.0130841	0.0102542	0.00195897	0.0128641
QWMW0820	Hexane, 1-isothiocyanato-	Ester	C7H13NS	4404-45-9	0.0213215	0.0191784	0.0172314	0.0355928	0.0109618	0.03642	0.0385368	0.0392318	0.0225363	0.0253018	0.021984	0.0417727	0.0281498	0.0582954	0.0154694
KMW0382	Phenol, 2-methyl-	Phenol	C7H8O	95-48-7	0.0216217	0.0184679	0.018088	0.0154779	0.0171461	0.0172989	0.014126	0.0194784	0.0167026	0.0171904	0.0153619	0.0153952	0.0172307	0.0146314	0.0196783
XMW1440	Methacrylic anhydride	Acid	C8H10O3	760-93-0	0.0546694	0.0486481	0.0443503	0.0422018	0.0561675	0.0487049	0.0468077	0.0551889	0.045995	0.0489857	0.0488859	0.0555511	0.0509074	0.0526476	0.0540936
KMW0376	2-Nonanol	Alcohol	C9H20O	628-99-9	0.0160207	0.0138275	0.0132526	0.0131224	0.0139911	0.0137779	0.013907	0.0151604	0.0137445	0.0148501	0.0142224	0.0164484	0.0145417	0.0143668	0.0149043
XMW0573	1,5-Diazabicyclo[3.1.0]hexane	Heterocyclic compound	C4H8N2	13090-31-8	1.36096	1.19262	1.1127	1.11065	1.17884	1.14233	1.13569	1.27275	1.09374	1.18024	1.10447	1.17242	1.16409	1.20453	1.26597
KMW0578	Butanoic acid, 3-methyl-, 1-ethenyl-1,5-dimethyl-4-hexenyl ester	Ester	C15H26O2	1118-27-0	0.863144	0.803682	0.689741	0.743932	0.855594	0.763211	0.744788	0.757604	0.640933	0.714436	0.734925	0.769126	0.768857	0.832823	0.657153
KMW0589	Humulene	Terpenoids	C15H24	6753-98-6	0.14309	0.133865	0.114052	0.123468	0.139682	0.12665	0.128118	0.126518	0.106627	0.117496	0.119685	0.123285	0.123382	0.135826	0.111095
XMW0987	Eudesma-2,4,11-triene	Terpenoids	C15H22	82462-31-5	0.56349	0.525624	0.449217	0.484314	0.556437	0.486438	0.499429	0.495002	0.415035	0.462441	0.470182	0.492408	0.496181	0.540022	0.424556
WAMW0833	Butanenitrile, 2-methyl-	Nitrogen compounds	C5H9N	18936-17-9	4.5785	3.94148	3.77801	4.38053	3.61337	4.59675	3.72316	4.55947	3.87543	2.82937	3.02308	2.91267	4.22248	4.35515	4.43402
D322	(3S,3aR,6R,8aS)-3,7,7-Trimethyl-8-methylenehexahydro-1H-3a,6-methanoazulen-2(3H)-one	Terpenoids	C15H22O	28624-27-3	0.0169004	0.0141192	0.0144589	0.0130809	0.0171722	0.0188599	0.013887	0.0164152	0.0149746	0.0111749	0.0133854	0.011248	0.0127542	0.0141913	0.0133011
KMW0312	Furan, 3-(4-methyl-3-pentenyl)-	Terpenoids	C10H14O	539-52-6	0.0450635	0.0443775	0.0359264	0.0293971	0.0277943	0.0281235	0.0323372	0.0332819	0.0347855	0.032262	0.0335168	0.0426274	0.0492829	0.0337943	0.0443462
XMW0294	10-Undecenal	Aldehyde	C11H20O	112-45-8	0.0462607	0.0422739	0.0368619	0.0369264	0.0304673	0.0460433	0.0521888	0.0665094	0.0554984	0.0563461	0.0574952	0.061855	0.0622753	0.0652791	0.0609706
XMW0019	Acetophenone, 4'-hydroxy-	Ketone	C8H8O2	99-93-4	0.328141	0.306916	0.260444	0.269401	0.3231	0.289866	0.278967	0.292134	0.24009	0.267699	0.278373	0.290812	0.28944	0.316916	0.248277
YZMW0002	Terephthalic acid	Acid	C8H6O4	100-21-0	0.0488351	0.0400242	0.0434707	0.0339857	0.0605591	0.0459993	0.0369559	0.0343775	0.0334005	0.0368757	0.0532127	0.0539897	0.0370971	0.0505106	0.0498778
KMW0492	2(3H)-Furanone, 5-ethyldihydro-	Ester	C6H10O2	695-06-7	0.165676	0.153251	0.131535	0.136299	0.147715	0.154001	0.15101	0.159354	0.1377	0.145158	0.14209	0.162977	0.149775	0.160774	0.165356
QWMW0842	9-Decen-2-one	Ketone	C10H18O	35194-30-0	0.0178622	0.015433	0.0145878	0.0180861	0.0152577	0.0207772	0.0184487	0.019994	0.0157371	0.0171277	0.0170288	0.0197958	0.0163655	0.0194959	0.0189002
GMW0395*056	(3R,3aR,7R,8aS)-3,8,8-Trimethyl-6-methyleneoctahydro-1H-3a,7-methanoazulene	Terpenoids	C15H24	79120-98-2	0.0232	0.0309569	0.025024	0.0207868	0.0170621	0.021041	0.0256276	0.0300506	0.0214892	0.0226623	0.0115395	0.015799	0.0202191	0.0209734	0.0191871
w38*056	1H-3a,7-Methanoazulene, octahydro-3,8,8-trimethyl-6-methylene-, [3R-(3.alpha.,3a.beta.,7.beta.,8a.alpha.)]-	Terpenoids	C15H24	546-28-1	0.0232	0.0309569	0.025024	0.0207868	0.0170621	0.021041	0.0256276	0.0300506	0.0214892	0.0226623	0.0115395	0.015799	0.0202191	0.0209734	0.0191871
XMW0380*056	1H-Cyclopropa[a]naphthalene, 1a,2,3,5,6,7,7a,7b-octahydro-1,1,7,7a-tetramethyl-, [1aR-(1a.alpha.,7.alpha.,7a.alpha.,7b.alpha.)]-	Terpenoids	C15H24	17334-55-3	0.0232	0.0309569	0.025024	0.0207868	0.0170621	0.021041	0.0256276	0.0300506	0.0214892	0.0226623	0.0115395	0.015799	0.0202191	0.0209734	0.0191871
XMW0822*056	(1R,2S,6S,7S,8S)-8-Isopropyl-1-methyl-3-methylenetricyclo[4.4.0.02,7]decane-rel-	Terpenoids	C15H24	18252-44-3	0.0232	0.0309569	0.025024	0.0207868	0.0170621	0.021041	0.0256276	0.0300506	0.0214892	0.0226623	0.0115395	0.015799	0.0202191	0.0209734	0.0191871
NMW0206*363	(1R,9R,E)-4,11,11-Trimethyl-8-methylenebicyclo[7.2.0]undec-4-ene	Terpenoids	C15H24	68832-35-9	0.6035	0.560223	0.477471	0.511099	0.596484	0.528619	0.533587	0.526769	0.445792	0.497914	0.507219	0.533103	0.530352	0.57922	0.458553
XMW0948*363	Valerena-4,7(11)-diene	Terpenoids	C15H24	351222-66-7	0.6035	0.560223	0.477471	0.511099	0.596484	0.528619	0.533587	0.526769	0.445792	0.497914	0.507219	0.533103	0.530352	0.57922	0.458553
D27	Benzene, (2-isothiocyanatoethyl)-	Ester	C9H9NS	2257-09-2	0.540692	0.500234	0.427953	0.458168	0.533609	0.472928	0.461347	0.473987	0.398209	0.444025	0.452655	0.475503	0.474313	0.510094	0.401845
XMW0065	Fomepizole	Heterocyclic compound	C4H6N2	7554-65-6	0.928805	0.801063	0.756078	0.756818	0.791173	0.77683	0.773269	0.871502	0.745748	0.809944	0.751564	0.807069	0.792573	0.827854	0.880188
D448	Furfuryl heptanoate	Ester	C12H18O3	39481-28-2	0.399925	0.37099	0.315509	0.343638	0.394247	0.352585	0.347233	0.353219	0.299697	0.331057	0.340678	0.355644	0.354547	0.390909	0.31082
XMW1435	Isobutyric acid, 2-pinen-10-yl ester	Ester	C14H22O2	29021-37-2	0.940219	0.869557	0.741896	0.801314	0.939854	0.830163	0.80616	0.820343	0.697033	0.774131	0.801815	0.847456	0.836194	0.906448	0.71567
XMW1448	3,6-Dimethyl-2,3,3a,4,5,7a-hexahydrobenzofuran	Heterocyclic compound	C10H16O	70786-44-6	0.0192271	0.0176117	0.0151926	0.0180156	0.0155573	0.0203005	0.0222658	0.0230216	0.0187571	0.0182006	0.0173489	0.0223881	0.0194871	0.0247565	0.0176493
XMW0665	Muurola-4,10(14)-dien-1.beta.-ol	Terpenoids	C15H24O	257293-90-6	0.0513169	0.0416345	0.046433	0.0352484	0.0687829	0.0481428	0.0385519	0.0320491	0.0341053	0.0355382	0.0495709	0.0543816	0.0379355	0.053072	0.0505729
YZMW0579	Salicylamide	Amine	C7H7NO2	65-45-2	0.240692	0.227392	0.189257	0.207193	0.242948	0.2148	0.211606	0.212797	0.176877	0.201296	0.203331	0.213129	0.211996	0.232444	0.180772
KMW0154	2-Pentanol	Alcohol	C5H12O	6032-29-7	4.3503	3.73564	3.53269	4.20254	3.28811	4.44742	3.56408	4.46176	3.69401	2.69906	2.74912	2.70592	4.04091	4.14433	4.38075
QWMW0413	Pyridine, 2-butyl-	Heterocyclic compound	C9H13N	5058-19-5	0.203931	0.187012	0.160676	0.17163	0.181236	0.188838	0.189075	0.210928	0.177809	0.184912	0.182487	0.204546	0.183026	0.19654	0.208687
w01	Cyclooctyl alcohol	Alcohol	C8H16O	696-71-9	0.0653222	0.0573007	0.052182	0.0463304	0.0490832	0.0483214	0.0525837	0.0570584	0.0489565	0.0492544	0.0470247	0.0552022	0.051991	0.0528531	0.0559227
KMW0421	Methyl salicylate	Ester	C8H8O3	119-36-8	0.258547	0.230456	0.204751	0.208299	0.233651	0.236515	0.236082	0.254105	0.228165	0.227575	0.230763	0.250567	0.225339	0.244997	0.25173
QWMW0953	Benzaldehyde, 3-hydroxy-4-methoxy-	Aldehyde	C8H8O3	621-59-0	0.192636	0.175651	0.151527	0.165077	0.192678	0.167758	0.154104	0.166625	0.14405	0.157947	0.16409	0.176504	0.170632	0.187963	0.15155
D456	8-Dodecen-1-ol, (Z)-	Alcohol	C12H24O	40642-40-8	0.319509	0.292934	0.251037	0.280613	0.317754	0.287912	0.2801	0.293142	0.244229	0.267229	0.284731	0.300469	0.291025	0.316094	0.257371
D404	Hexahydro-3-butylphthalide	Heterocyclic compound	C12H20O2	3553-34-2	0.0276822	0.0223332	0.0254328	0.019418	0.0381995	0.0264718	0.0198659	0.0212054	0.0178186	0.0205649	0.0314224	0.0326165	0.0208019	0.0305009	0.027565
QWMW0846	trans-2-Decenoic acid	Acid	C10H18O2	334-49-6	0.0537078	0.0483016	0.0423673	0.0503778	0.0420735	0.0566002	0.0596309	0.0740249	0.0590777	0.0593126	0.069684	0.0694021	0.0752964	0.0762409	0.0619313
XMW0713	2-Cyclohexen-1-one, 3-methyl-	Ketone	C7H10O	1193-18-6	19.0595	16.6866	15.1921	15.5202	16.9531	16.3223	16.3019	18.0154	15.7192	16.739	15.9179	17.0694	16.4764	17.3354	18.2205
YZMW0598	1H-Imidazole, 2-methyl-	Heterocyclic compound	C4H6N2	693-98-1	4.55233	3.98027	3.62926	3.70134	4.05407	3.90217	3.88298	4.31256	3.74709	3.985	3.8014	4.09073	3.94182	4.14575	4.35202
XMW1408	1H-Cyclopropa[a]naphthalene, 1a,2,3,3a,4,5,6,7b-octahydro-1,1,3a,7-tetramethyl-, [1aR-(1a.alpha.,3a.alpha.,7b.alpha.)]-	Terpenoids	C15H24	489-29-2	0.0321728	0.0385989	0.028686	0.0233109	0.0214847	0.0270446	0.0317831	0.0363079	0.0299184	0.0277076	0.011082	0.0158059	0.0253982	0.0234183	0.0236008
XMW0577*037	Nonane, 5-(2-methylpropyl)-	Hydrocarbons	C13H28	62185-53-9	0.569137	0.495133	0.454271	0.473208	0.523853	0.531575	0.538696	0.58114	0.510284	0.522436	0.523422	0.591633	0.522806	0.563345	0.57232
XMW0591*037	Nonane, 2-methyl-5-propyl-	Hydrocarbons	C13H28	31081-17-1	0.569137	0.495133	0.454271	0.473208	0.523853	0.531575	0.538696	0.58114	0.510284	0.522436	0.523422	0.591633	0.522806	0.563345	0.57232
WMW0092	1-Octanamine, N-methyl-	Amine	C9H21N	2439-54-5	0.210582	0.176965	0.172637	0.156674	0.185663	0.171509	0.17457	0.190613	0.168202	0.183977	0.176975	0.192424	0.175176	0.188859	0.201108
YZMW0259	Phenol, 2,5-dinitro-	Phenol	C6H4N2O5	329-71-5	0.184366	0.170938	0.14413	0.153333	0.183974	0.163695	0.157529	0.163284	0.134522	0.150771	0.154853	0.161952	0.163283	0.1762	0.139729
NMW0739*405	1-Butanamine, 3-methyl-	Amine	C5H13N	107-85-7	3.74019	3.19522	3.02029	3.64943	2.86096	3.83537	3.05549	3.79653	3.19321	2.34796	2.38471	2.35396	3.52089	3.60465	3.79724
YZMW0744*405	1-Butanamine, 2-methyl-	Amine	C5H13N	96-15-1	3.74019	3.19522	3.02029	3.64943	2.86096	3.83537	3.05549	3.79653	3.19321	2.34796	2.38471	2.35396	3.52089	3.60465	3.79724
YZMW0483	3-Pentanol, 3-ethyl-	Alcohol	C7H16O	597-49-9	0.026468	0.0222938	0.0279563	0.0251553	0.0261302	0.0279121	0.024938	0.025634	0.0248484	0.0263479	0.0275402	0.0271996	0.0287708	0.025809	0.0246038
QWMW0247	Thiazole, 5-methoxy-	Heterocyclic compound	C4H5NOS	14542-14-4	0.0787166	0.0715733	0.0617072	0.0595257	0.0720957	0.0648064	0.0654219	0.0758442	0.0625681	0.0704833	0.0660059	0.0692633	0.0668584	0.0742028	0.0739274
KMW0595*084	1,3-Cyclohexadiene, 5-(1,5-dimethyl-4-hexenyl)-2-methyl-, [S-(R*,S*)]-	Terpenoids	C15H24	495-60-3	0.0177079	0.014296	0.0155821	0.0108016	0.0130778	0.0134354	0.0308722	0.0173017	0.0159903	0.0185505	0.0172309	0.0180793	0.0152607	0.0136625	0.0217063
XMW0504*084	1H-Benzocycloheptene, 2,4a,5,6,7,8-hexahydro-3,5,5,9-tetramethyl-, (R)-	Terpenoids	C15H24	1461-03-6	0.0177079	0.014296	0.0155821	0.0108016	0.0130778	0.0134354	0.0308722	0.0173017	0.0159903	0.0185505	0.0172309	0.0180793	0.0152607	0.0136625	0.0217063
D338*084	.alpha.-Cuprenene	Terpenoids	C15H24	29621-78-1	0.0177079	0.014296	0.0155821	0.0108016	0.0130778	0.0134354	0.0308722	0.0173017	0.0159903	0.0185505	0.0172309	0.0180793	0.0152607	0.0136625	0.0217063
KMW0592	Undecanoic acid	Acid	C11H22O2	112-37-8	0.0385211	0.0355141	0.0300736	0.0307964	0.0369426	0.0329628	0.0323342	0.0314504	0.0299512	0.0295265	0.0315151	0.0323066	0.032251	0.0332753	0.0298297
XMW0800	2(1H)-Pyridinone, 3-acetyl-4-hydroxy-6-methyl-	Ketone	C8H9NO3	5501-39-3	0.0982983	0.0792069	0.0869698	0.0625334	0.128462	0.0907691	0.0730277	0.0661619	0.0638805	0.0723924	0.102903	0.102248	0.0725754	0.101426	0.0938662
D895	Pyrazine, (methylthio)-	Heterocyclic compound	C5H6N2S	21948-70-9	0.0827333	0.0700955	0.0670498	0.0622018	0.0722139	0.0672965	0.0702267	0.0718952	0.0608686	0.0706083	0.0685076	0.0726984	0.0685636	0.078386	0.0744485
XMW0068	2,7-Nonadien-5-one, 4,6-dimethyl-	Ketone	C11H18O	74630-80-1	2.28995	1.99661	1.81914	1.85187	2.09256	2.14789	2.14498	2.33897	2.03532	2.07655	2.08006	2.3474	2.0927	2.24476	2.27565
XMW0663	3,5-Dimethyl-1-butylpyrazole	Heterocyclic compound	C9H16N2	2655-37-0	10.3072	9.03632	8.16181	8.43202	9.44692	9.51693	9.54014	10.203	9.03376	9.16317	9.16433	10.1792	9.21414	9.7992	10.0267
D323*087	Pyrazine, 2-methyl-3-(methylthio)-	Heterocyclic compound	C6H8N2S	2882-20-4	0.0191305	0.0175453	0.0149184	0.012226	0.0172755	0.0178355	0.0186101	0.0204918	0.0170068	0.0184891	0.0176183	0.0187646	0.0184897	0.019515	0.0196567
D326*087	Pyrazine, 2-methyl-6-(methylthio)-	Heterocyclic compound	C6H8N2S	2884-13-1	0.0191305	0.0175453	0.0149184	0.012226	0.0172755	0.0178355	0.0186101	0.0204918	0.0170068	0.0184891	0.0176183	0.0187646	0.0184897	0.019515	0.0196567
KMW0231	Furaneol	Ketone	C6H8O3	3658-77-3	8.03486	6.92543	6.40898	7.04662	8.06657	7.64431	7.48287	8.67472	7.11342	7.61041	7.45107	8.88692	7.95601	8.36204	8.25462
NMW0273	Phenol, 4-(3-hydroxy-1-propenyl)-	Phenol	C9H10O2	3690-05-9	0.0389026	0.0314011	0.0337527	0.0256129	0.0477441	0.0368158	0.0285669	0.0241888	0.0234891	0.0286738	0.0442065	0.0410188	0.0268904	0.039067	0.0391628
KMW0480*050	trans-Geranic acid methyl ester	Terpenoids	C11H18O2	1189-09-9	0.0343646	0.0286897	0.0280844	0.0297354	0.0252766	0.0341743	0.0359289	0.0509897	0.0418445	0.0375114	0.0461815	0.04198	0.0473417	0.0455311	0.0477964
XMW0693*050	2,6-Octadienoic acid, 3,7-dimethyl-, methyl ester	Ester	C11H18O2	2349-14-6	0.0343646	0.0286897	0.0280844	0.0297354	0.0252766	0.0341743	0.0359289	0.0509897	0.0418445	0.0375114	0.0461815	0.04198	0.0473417	0.0455311	0.0477964
WAMW1381	2-Cyclohexen-1-one, 4-(1-methylethyl)-	Ketone	C9H14O	500-02-7	10.1721	8.90835	8.02465	8.27421	9.28285	9.39111	9.37827	10.1227	8.9158	9.04154	9.06197	10.0756	9.08788	9.69263	9.87724
WAMW0403*178	Cyclopentanone, 2-methyl-	Ketone	C6H10O	1120-72-5	0.320633	0.257635	0.281214	0.250594	0.2421	0.30107	0.266819	0.288937	0.243811	0.242077	0.22261	0.242804	0.282376	0.253077	0.266544
WAMW0788*178	Cyclopentanone, 3-methyl-	Ketone	C6H10O	1757-42-2	0.320633	0.257635	0.281214	0.250594	0.2421	0.30107	0.266819	0.288937	0.243811	0.242077	0.22261	0.242804	0.282376	0.253077	0.266544
KMW0539	2(5H)-Furanone, 5-ethyl-	Ketone	C6H8O2	2407-43-4	0.856865	0.744147	0.678365	0.700134	0.73807	0.724511	0.714805	0.81048	0.695702	0.753324	0.704511	0.748778	0.738653	0.78737	0.812632
XMW0080	3-Octen-1-ol, acetate, (Z)-	Ester	C10H18O2	69668-83-3	0.530391	0.463636	0.41846	0.443535	0.483602	0.492251	0.495905	0.537124	0.467677	0.476425	0.477492	0.538003	0.48056	0.514925	0.522994
XMW0917	3-Nonen-5-one	Ketone	C9H16O	82456-34-6	1.31718	1.14264	1.04311	1.05988	1.16425	1.12195	1.11012	1.22789	1.07372	1.16017	1.09673	1.17245	1.13627	1.18702	1.25156
KMW0284	Phenylethyl Alcohol	Alcohol	C8H10O	60-12-8	4.45757	3.95953	3.49209	4.58798	4.11805	5.54713	4.15494	5.58648	3.98072	3.42996	3.54165	4.20649	4.6185	4.55333	4.40949
NMW0021	2-Pyridinemethanamine	Heterocyclic compound	C6H8N2	3731-51-9	0.463312	0.409555	0.363605	0.371295	0.407154	0.396283	0.390203	0.437901	0.380307	0.405045	0.388159	0.412366	0.400136	0.421242	0.443105
NMW0787*208	Pentanoic acid, 4-methyl-	Acid	C6H12O2	646-07-1	0.11402	0.099842	0.0897464	0.0908124	0.0981632	0.0914873	0.0979997	0.108473	0.0898403	0.0940664	0.0912029	0.0942403	0.0901575	0.100419	0.111328
XMW0882*208	Pentanoic acid, 2-methyl-	Acid	C6H12O2	97-61-0	0.11402	0.099842	0.0897464	0.0908124	0.0981632	0.0914873	0.0979997	0.108473	0.0898403	0.0940664	0.0912029	0.0942403	0.0901575	0.100419	0.111328
XMW0576	Benzeneethanamine	Amine	C8H11N	64-04-0	2.36409	2.12302	1.84253	2.39673	2.16402	2.88875	2.15401	2.94434	2.03536	1.76787	1.81906	2.18394	2.39453	2.37259	2.2936
XMW0902*261	2,6-Dimethyl-2-trans-6-octadiene	Terpenoids	C10H18	2609-23-6	0.0161135	0.0129236	0.0155468	0.0113852	0.0123	0.0125786	0.0175684	0.0146999	0.0203854	0.0181356	0.0197721	0.0206307	0.0195189	0.0143455	0.0190565
w09*261	2,6-Octadiene, 2,6-dimethyl-	Terpenoids	C10H18	2792-39-4	0.0161135	0.0129236	0.0155468	0.0113852	0.0123	0.0125786	0.0175684	0.0146999	0.0203854	0.0181356	0.0197721	0.0206307	0.0195189	0.0143455	0.0190565
XMW0202*261	cis-2,6-Dimethyl-2,6-octadiene	Hydrocarbons	C10H18	2492-22-0	0.0161135	0.0129236	0.0155468	0.0113852	0.0123	0.0125786	0.0175684	0.0146999	0.0203854	0.0181356	0.0197721	0.0206307	0.0195189	0.0143455	0.0190565
D213	2,4-Hexadiyn-1-one, 1-phenyl-	Ketone	C12H8O	495-74-9	0.0234798	0.0187316	0.0209954	0.0176456	0.0326636	0.0247686	0.0192556	0.0189082	0.0167525	0.0185237	0.0272287	0.0320813	0.0201537	0.029199	0.0250266
XMW0949	1-Decen-3-one	Ketone	C10H18O	56606-79-2	0.0819883	0.0704258	0.0650589	0.0918573	0.062652	0.0984021	0.101373	0.105396	0.0764306	0.0810281	0.0737284	0.110322	0.0829662	0.130646	0.0736483
XMW1467	1H-Pyrazole, 1,3,5-trimethyl-	Heterocyclic compound	C6H10N2	1072-91-9	1.79959	1.55268	1.42319	1.63089	1.90781	1.76457	1.63298	1.97023	1.55141	1.66087	1.64945	2.02337	1.83634	1.94857	1.86078
XMW0599	2,2,6-Trimethyl-4H-1,3-dioxin-4-one	Ketone	C7H10O3	5394-63-8	0.0459031	0.03972	0.0362348	0.0428739	0.0394734	0.0487405	0.0490461	0.0530507	0.0410136	0.042207	0.0416272	0.0533809	0.0438116	0.0605285	0.0423362
BPMW005	1-Cyclohexene-1-carboxylic acid	Acid	C7H10O2	636-82-8	0.0365563	0.0314629	0.0289468	0.0299089	0.0327205	0.034161	0.0352229	0.0376303	0.0303976	0.0323519	0.0316119	0.0371776	0.0329997	0.0365556	0.0357989
XMW1491	Lavandulyl caproate	Ester	C16H28O2	59550-36-6	0.065355	0.0520248	0.0590556	0.0458191	0.0885212	0.0651039	0.0525092	0.0506162	0.0457533	0.050748	0.073345	0.0774584	0.0517557	0.0724676	0.0676747
D414	Bicyclo[3.1.0]hex-3-en-2-one, 5-(1-methylethyl)-	Ketone	C9H12O	36262-12-1	0.152796	0.138566	0.118421	0.154902	0.139371	0.183012	0.1404	0.188539	0.123382	0.108837	0.112647	0.130612	0.143536	0.138255	0.1409
XMW1400	n-Pentyl methylphosphonofluoridate	Halogenated hydrocarbons	C6H14FO2P	13454-59-6	0.0821924	0.0726491	0.0641791	0.0682785	0.0799356	0.0740873	0.0745577	0.0834972	0.0682327	0.0754336	0.0732166	0.0849026	0.0773067	0.0808555	0.0813525
D674	3-Decanol	Alcohol	C10H22O	1565-81-7	0.0593452	0.0496404	0.0479537	0.0503694	0.0483478	0.0593384	0.0572777	0.0674447	0.0476252	0.0528516	0.0528235	0.0626864	0.0565419	0.0609052	0.0594083
KMW0326*263	2-Nonenal, (Z)-	Aldehyde	C9H16O	60784-31-8	0.207562	0.180141	0.163332	0.155322	0.17912	0.166852	0.176258	0.190373	0.167653	0.167224	0.161168	0.189361	0.168045	0.181008	0.192226
NMW0055	6-Octenal, 3,7-dimethyl-, (R)-	Terpenoids	C10H18O	2385-77-5	0.294307	0.25447	0.231944	0.228383	0.257813	0.244306	0.252934	0.274001	0.24263	0.246412	0.232505	0.273278	0.245019	0.264785	0.280957
XMW3164	Hexanoic acid, 2-hexenyl ester, (E)-	Ester	C12H22O2	53398-86-0	0.0176452	0.0239589	0.0232883	0.0193857	0.0157062	0.0264691	0.0196301	0.0237125	0.0162383	0.027225	0.0183665	0.0197205	0.0243619	0.023253	0.0108321
KMW0686*322	2-Propenoic acid, 3-phenyl-, ethyl ester, (E)-	Ester	C11H12O2	4192-77-2	0.123746	0.112867	0.0955966	0.102571	0.119058	0.108807	0.101414	0.106284	0.0891491	0.102038	0.103692	0.108988	0.107489	0.115931	0.0963576
KMW0574*322	2-Propenoic acid, 3-phenyl-, ethyl ester	Ester	C11H12O2	103-36-6	0.123746	0.112867	0.0955966	0.102571	0.119058	0.108807	0.101414	0.106284	0.0891491	0.102038	0.103692	0.108988	0.107489	0.115931	0.0963576
NMW0205	Precocene I	Heterocyclic compound	C12H14O2	17598-02-6	0.0144007	0.0135118	0.0110939	0.0103972	0.0126817	0.011957	0.0120678	0.0107674	0.00970785	0.0120286	0.0118213	0.0105259	0.0108981	0.0115972	0.0127918
QWMW1256	3-Buten-2-one, 4-(2-furanyl)-	Ketone	C8H8O2	623-15-4	0.149995	0.137734	0.115694	0.119582	0.130651	0.136892	0.136803	0.147526	0.126326	0.134511	0.127592	0.139955	0.128005	0.139766	0.141878
GMW0152	Benzenepropanal	Aldehyde	C9H10O	104-53-0	0.0540611	0.0482128	0.0419459	0.0445484	0.0503483	0.0455077	0.0459608	0.0498767	0.0464721	0.046188	0.0437195	0.0491869	0.0466195	0.0497177	0.0532454
D405	Benzene, (2-methoxyethyl)-	Ether	C9H12O	3558-60-9	0.0521808	0.0437082	0.0419142	0.0389517	0.0460162	0.0411351	0.043223	0.0463423	0.0389301	0.0450618	0.0421275	0.0460266	0.0413223	0.0437896	0.047879
D1562	1,6-Octadiene, 3-ethoxy-3,7-dimethyl-	Ether	C12H22O	72845-33-1	2.02916	1.74691	1.59617	1.59504	1.85428	1.90508	1.90115	2.08737	1.7907	1.83871	1.84911	2.10765	1.85245	1.99113	2.02958
D439*290	Cyclohexanol, 1-methyl-4-(1-methylethyl)-, trans-	Terpenoids	C10H20O	3901-93-7	0.0391553	0.0330421	0.0312112	0.0270938	0.0297168	0.028638	0.0311018	0.0334811	0.0291028	0.031026	0.0286949	0.0345749	0.0322772	0.0331284	0.0355831
D440*290	Cyclohexanol, 1-methyl-4-(1-methylethyl)-, cis-	Terpenoids	C10H20O	3901-95-9	0.0391553	0.0330421	0.0312112	0.0270938	0.0297168	0.028638	0.0311018	0.0334811	0.0291028	0.031026	0.0286949	0.0345749	0.0322772	0.0331284	0.0355831
KMW0175	Phenol	Phenol	C6H6O	108-95-2	1.29996	1.1116	1.0261	1.11207	1.29221	1.16961	1.16207	1.33835	1.08257	1.18894	1.13471	1.35237	1.21571	1.28541	1.27803
QWMW0216	3-Decanone	Ketone	C10H20O	928-80-3	0.826023	0.716085	0.6469	0.674796	0.740965	0.78391	0.790789	0.852647	0.730174	0.745771	0.721513	0.852847	0.720173	0.833586	0.80608
WAMW1816	Acetic acid, methoxy-, methyl ester	Ester	C4H8O3	6290-49-9	0.0810186	0.0700537	0.0635249	0.0705698	0.0830236	0.0724225	0.0747867	0.0841281	0.0672956	0.0806857	0.0749418	0.0848693	0.0760792	0.0805186	0.0805008
XMW1118	Cyclohexanecarboxaldehyde	Aldehyde	C7H12O	2043-61-0	6.45748	5.4443	5.14345	5.56529	6.35425	5.927	5.85123	6.7611	5.49079	6.03821	5.69687	6.84964	6.16234	6.55222	6.49522
XMW0636	Decane, 1-iodo-	Halogenated hydrocarbons	C10H21I	2050-77-3	0.0196771	0.0157989	0.0166913	0.0196505	0.0158144	0.0204437	0.0230862	0.0271823	0.022604	0.0228379	0.0257461	0.0272489	0.0285853	0.0271879	0.026653
QWMW1206*429	Phenol, 3,4-dimethyl-	Phenol	C8H10O	95-65-8	0.238695	0.218108	0.183536	0.183711	0.215141	0.210589	0.21168	0.227399	0.204935	0.206314	0.20757	0.224199	0.202636	0.217369	0.220952
KMW0359*429	Phenol, 3-ethyl-	Phenol	C8H10O	620-17-7	0.238695	0.218108	0.183536	0.183711	0.215141	0.210589	0.21168	0.227399	0.204935	0.206314	0.20757	0.224199	0.202636	0.217369	0.220952
XMW0300*429	Phenol, 3,5-dimethyl-	Phenol	C8H10O	108-68-9	0.238695	0.218108	0.183536	0.183711	0.215141	0.210589	0.21168	0.227399	0.204935	0.206314	0.20757	0.224199	0.202636	0.217369	0.220952
WAMW1443*429	Phenol, 2,3-dimethyl-	Phenol	C8H10O	526-75-0	0.238695	0.218108	0.183536	0.183711	0.215141	0.210589	0.21168	0.227399	0.204935	0.206314	0.20757	0.224199	0.202636	0.217369	0.220952
XMW1138	6-Octen-1-ol, 7-methyl-3-methylene-	Terpenoids	C10H18O	13066-51-8	2.5745	2.22276	2.01405	2.07093	2.33859	2.39939	2.40051	2.61382	2.25796	2.31257	2.318	2.61128	2.32227	2.49583	2.52747
XMW1472	Cyclohexane, 1-ethyl-2-propyl-	Hydrocarbons	C11H22	62238-33-9	0.145327	0.123215	0.114934	0.105871	0.129367	0.11806	0.12285	0.129628	0.119447	0.128217	0.123449	0.137698	0.119978	0.12958	0.140902
XMW0033*143	(1R,3aS,4aS,8aS)-1,4,4,6-Tetramethyl-1,2,3,3a,4,4a,7,8-octahydrocyclopenta[1,4]cyclobuta[1,2]benzene	Terpenoids	C15H24	94535-52-1	0.0194154	0.0263863	0.0204925	0.0159948	0.0154001	0.0182748	0.0194242	0.0245671	0.0187568	0.0194926	0.00875369	0.0105459	0.0170202	0.0161701	0.0165912
XMW0965*143	(1S,5S)-2-Methyl-5-((R)-6-methylhept-5-en-2-yl)bicyclo[3.1.0]hex-2-ene	Hydrocarbons	C15H24	159407-35-9	0.0194154	0.0263863	0.0204925	0.0159948	0.0154001	0.0182748	0.0194242	0.0245671	0.0187568	0.0194926	0.00875369	0.0105459	0.0170202	0.0161701	0.0165912
XMW0980*143	(1R,3aR,4aR,8aR)-1,4,4,6-Tetramethyl-1,2,3,3a,4,4a,7,8-octahydrocyclopenta[1,4]cyclobuta[1,2]benzene	Terpenoids	C15H24	94482-89-0	0.0194154	0.0263863	0.0204925	0.0159948	0.0154001	0.0182748	0.0194242	0.0245671	0.0187568	0.0194926	0.00875369	0.0105459	0.0170202	0.0161701	0.0165912
XMW0131*143	Di-epi-.alpha.-cedrene	Terpenoids	C15H24	50894-66-1	0.0194154	0.0263863	0.0204925	0.0159948	0.0154001	0.0182748	0.0194242	0.0245671	0.0187568	0.0194926	0.00875369	0.0105459	0.0170202	0.0161701	0.0165912
NMW0779	Ethanol, 2,2'-oxybis-	Alcohol	C4H10O3	111-46-6	0.0381664	0.0328113	0.0298853	0.0365004	0.0395085	0.0343787	0.0343017	0.0402675	0.0314923	0.0354359	0.0332383	0.0414642	0.036053	0.0412394	0.0414395
XMW0269	2-Methylbutanoic anhydride	Acid	C10H18O3	1468-39-9	0.152845	0.130482	0.120174	0.128647	0.138617	0.142451	0.144712	0.156669	0.13363	0.138265	0.138487	0.157528	0.136727	0.152807	0.150827
w07	1H-Indene, 1-ethylidene-	Hydrocarbons	C11H10	2471-83-2	0.0165378	0.0135727	0.0134553	0.0132526	0.0110105	0.0148486	0.016948	0.0217975	0.0174755	0.0176085	0.0170487	0.0193095	0.0202845	0.0201938	0.0194429
GMW0314	2-Butenedioic acid (Z)-, diethyl ester	Ester	C8H12O4	141-05-9	0.129796	0.119973	0.0993841	0.0197464	0.11133	0.103484	0.102504	0.116367	0.0998229	0.111104	0.092854	0.102948	0.103335	0.105366	0.121586
XMW0207	Propanoic acid, 2-methyl-, hexyl ester	Ester	C10H20O2	2349-07-7	0.0373208	0.032533	0.0289594	0.0278239	0.0318151	0.0290212	0.0321889	0.0330641	0.0310345	0.0295802	0.0270863	0.0333404	0.0301813	0.0300389	0.034959
WMW0230	Hinesol	Terpenoids	C15H26O	23811-08-7	0.0637284	0.0502602	0.056493	0.0484566	0.0872295	0.0679867	0.0533581	0.053631	0.0483235	0.0511156	0.0721628	0.0840123	0.0552948	0.0783995	0.0682025
CY_230	2(3H)-Furanone, dihydro-3-hydroxy-4,4-dimethyl-, (.+/-.)-	Heterocyclic compound	C6H10O3	79-50-5	0.0157073	0.0150091	0.0120057	0.0105673	0.0103369	0.010213	0.0111402	0.0138134	0.0119855	0.0157607	0.0139177	0.0152592	0.0138603	0.014317	0.0171186
YZMW0556	Enanthamide	Amine	C7H15NO	628-62-6	0.216126	0.187192	0.168104	0.17234	0.209623	0.19067	0.194029	0.199332	0.185695	0.182899	0.194399	0.212867	0.189346	0.19967	0.212622
WAMW1635	Pentanoic acid, butyl ester	Ester	C9H18O2	591-68-4	0.577198	0.478677	0.462804	0.425705	0.494145	0.466543	0.483254	0.530645	0.458041	0.504762	0.489666	0.536604	0.475061	0.514883	0.551837
QWMW1034	1-Nonen-3-ol	Alcohol	C9H18O	21964-44-3	0.0202694	0.017329	0.0158749	0.0160086	0.0186212	0.0170962	0.0175202	0.0204872	0.0175284	0.0177932	0.0178018	0.0205962	0.0182459	0.0189272	0.0207995
WMW0104	Cyclooctanemethanol	Alcohol	C9H18O	3637-63-6	0.3195	0.276106	0.248601	0.276087	0.314276	0.304641	0.291098	0.335646	0.276686	0.301206	0.292373	0.350186	0.307709	0.327747	0.320839
KMW0313*112	Cyclohexanone, 5-methyl-2-(1-methylethyl)-, trans-	Terpenoids	C10H18O	89-80-5	3.34427	2.87443	2.60572	2.62691	3.01816	2.8185	2.87068	3.15026	2.82371	2.83977	2.6879	3.14665	2.82438	3.06464	3.2244
WAMW0477*112	Cyclohexanone, 5-methyl-2-(1-methylethyl)-, (2R-cis)-	Ketone	C10H18O	1196-31-2	3.34427	2.87443	2.60572	2.62691	3.01816	2.8185	2.87068	3.15026	2.82371	2.83977	2.6879	3.14665	2.82438	3.06464	3.2244
QWMW1015*112	L-Menthone	Terpenoids	C10H18O	14073-97-3	3.34427	2.87443	2.60572	2.62691	3.01816	2.8185	2.87068	3.15026	2.82371	2.83977	2.6879	3.14665	2.82438	3.06464	3.2244
NMW0062*112	Cyclohexanone, 5-methyl-2-(1-methylethyl)-, cis-	Terpenoids	C10H18O	491-07-6	3.34427	2.87443	2.60572	2.62691	3.01816	2.8185	2.87068	3.15026	2.82371	2.83977	2.6879	3.14665	2.82438	3.06464	3.2244
D133	4-Heptanol, 2,6-dimethyl-, acetate	Ester	C11H22O2	10250-45-0	1.94745	1.63104	1.54346	1.44768	1.7143	1.55237	1.6187	1.73626	1.52719	1.66309	1.63064	1.77275	1.57028	1.72207	1.82561
D141	Acetic acid, 2-ethylhexyl ester	Ester	C10H20O2	103-09-3	0.261286	0.225256	0.20318	0.195478	0.222623	0.210516	0.214066	0.232448	0.2078	0.210203	0.197673	0.236927	0.214378	0.227233	0.242718
XMW0920	2-Propenoic acid, 2-methyl-, 1,2-ethanediyl ester	Ester	C10H14O4	97-90-5	0.0568369	0.0463999	0.0461364	0.048394	0.0390567	0.0553179	0.0633189	0.0764708	0.0659525	0.0669951	0.071259	0.0712056	0.0753014	0.0809907	0.0772827
D364	2-Ethoxy-3-methylpyrazine	Heterocyclic compound	C7H10N2O	32737-14-7	0.135702	0.120537	0.104096	0.11816	0.138422	0.132717	0.118984	0.1366	0.10558	0.117928	0.132779	0.147316	0.136488	0.136442	0.139327
D167	1,7,7-Trimethylbicyclo[2.2.1]heptan-2-ol	Terpenoids	C10H18O	10385-78-1	7.53376	6.45018	5.87029	5.93762	6.83406	6.42001	6.47402	7.06022	6.35669	6.4581	6.07152	7.04649	6.38007	6.93082	7.29381
XMW3503	Butanoic acid, 2-methyl-5-oxo-1-cyclopenten-1-yl ester	Ester	C10H14O3	68227-51-0	0.0112806	0.0159931	0.0136477	0.0112504	0.00906687	0.0109307	0.0132218	0.0146827	0.0121116	0.0121222	0.00760073	0.00762111	0.0101412	0.0109418	0.00928185
GMW0236	Ethanone, 1-(2-hydroxyphenyl)-	Ketone	C8H8O2	118-93-4	1.75913	1.51738	1.36322	1.3894	1.58708	1.48236	1.51127	1.6212	1.47388	1.50079	1.41296	1.63522	1.47242	1.59851	1.68347
XMW0639	1,4-Methanobenzocyclodecene, 1,2,3,4,4a,5,8,9,12,12a-decahydro-	Terpenoids	C15H22	74708-73-9	0.0537133	0.0429993	0.0446801	0.036379	0.0688079	0.0505354	0.0388025	0.0375363	0.035418	0.0407076	0.0563309	0.0589779	0.0411878	0.0546605	0.0530396
NMW0742	Methyl methacrylate	Ester	C5H8O2	80-62-6	0.345445	0.285757	0.27524	0.331214	0.252705	0.344912	0.27373	0.3394	0.289255	0.213211	0.212742	0.211573	0.311716	0.326737	0.339551
KMW0656*403	2-Naphthalenemethanol, decahydro-.alpha.,.alpha.,4a-trimethyl-8-methylene-, [2R-(2.alpha.,4a.alpha.,8a.beta.)]-	Terpenoids	C15H26O	473-15-4	0.0340202	0.0266701	0.0300469	0.0252814	0.0470716	0.0330514	0.0265679	0.0262439	0.0244332	0.0272287	0.0382435	0.041006	0.0283022	0.0408908	0.0357032
XMW0705*403	2-Naphthalenemethanol, 1,2,3,4,4a,5,6,8a-octahydro-.alpha.,.alpha.,4a,8-tetramethyl-, [2R-(2.alpha.,4a.alpha.,8a.beta.)]-	Terpenoids	C15H26O	473-16-5	0.0340202	0.0266701	0.0300469	0.0252814	0.0470716	0.0330514	0.0265679	0.0262439	0.0244332	0.0272287	0.0382435	0.041006	0.0283022	0.0408908	0.0357032
QWMW0750	Propanoic acid, 2-hydroxy-, pentyl ester	Ester	C8H16O3	6382-06-5	0.0256188	0.0219378	0.019878	0.0199949	0.0256335	0.0210085	0.0227805	0.0261638	0.0213247	0.0225357	0.0226669	0.0247331	0.023836	0.0237134	0.0260639
KMW0262	1-Nonen-3-one	Ketone	C9H16O	24415-26-7	0.140273	0.121814	0.108003	0.115023	0.134238	0.126863	0.123317	0.137798	0.118565	0.123574	0.124096	0.140648	0.128946	0.134677	0.141922
GMW0258	Hexanoic acid, 2-propenyl ester	Ester	C9H16O2	123-68-2	0.0426757	0.0348349	0.034276	0.0407084	0.0417055	0.0400238	0.0397362	0.0453769	0.0365012	0.0396444	0.0389639	0.0460686	0.0407248	0.0421245	0.0436268
XMW0654	Ethanone, 1-(1,4-dimethyl-3-cyclohexen-1-yl)-	Terpenoids	C10H16O	43219-68-7	0.171013	0.14676	0.132066	0.134775	0.155895	0.145956	0.14616	0.16024	0.141687	0.1439	0.139507	0.15382	0.141963	0.155265	0.164717
XMW3233	Urea, 2-propenyl-	Nitrogen compounds	C4H8N2O	557-11-9	0.157196	0.137244	0.120412	0.162777	0.125695	0.19088	0.187038	0.202995	0.152147	0.15587	0.151492	0.204157	0.162566	0.239307	0.144513
WAMW1665	Cyclohexanone, 2-methyl-5-(1-methylethenyl)-, trans-	Terpenoids	C10H16O	5948-04-9	1.09007	0.96356	0.831021	0.860145	0.961374	0.953496	0.949012	1.02036	0.904121	0.942268	0.927075	1.0053	0.912245	0.979928	1.01643
WAMW1847	Tetrahydrofurfuryl propionate	Ester	C8H14O3	637-65-0	2.59538	2.20923	2.01121	2.0216	2.34401	2.17958	2.19176	2.40513	2.1553	2.18415	2.06717	2.37468	2.15087	2.343	2.45632
GMW0115	Trisulfide, methyl propyl	Sulfur compounds	C4H10S3	17619-36-2	8.05881	6.83651	6.25702	6.34671	7.30953	6.87633	6.92155	7.62215	6.82529	6.91258	6.51476	7.622	6.82366	7.44056	7.83373
QWMW0822	cis-3-Hexenyl phenyl acetate	Ester	C14H18O2	42436-07-7	0.0716143	0.0559197	0.062781	0.052392	0.0942888	0.0706039	0.0553139	0.0534628	0.0482154	0.0549221	0.0786585	0.0821808	0.0558315	0.0790775	0.0708305
NMW0048*251	Dextroamphetamine	Amine	C9H13N	51-64-9	0.190726	0.163044	0.147235	0.15042	0.175816	0.164034	0.164177	0.179147	0.160765	0.163332	0.154612	0.180263	0.162507	0.17498	0.186165
NMW0045*251	Amphetamine	Amine	C9H13N	300-62-9	0.190726	0.163044	0.147235	0.15042	0.175816	0.164034	0.164177	0.179147	0.160765	0.163332	0.154612	0.180263	0.162507	0.17498	0.186165
NMW0269	Benzene, 1,1'-(1,3-propanediyl)bis-	Aromatics	C15H16	1081-75-0	0.0257125	0.019987	0.0233217	0.0185737	0.0333113	0.0261539	0.0196696	0.0185005	0.0172003	0.0195474	0.0274289	0.0285967	0.0200592	0.0281967	0.0252264
KMW0370	2-Methylisoborneol	Terpenoids	C11H20O	2371-42-8	1.10242	0.968914	0.840322	0.860145	0.967061	0.956852	0.959532	1.03317	0.908839	0.943067	0.930522	1.01335	0.912245	0.988753	1.02288
KMW0342*396	Citronellal	Terpenoids	C10H18O	106-23-0	0.456136	0.390427	0.351614	0.378607	0.409725	0.379584	0.386491	0.427258	0.384397	0.389454	0.37073	0.437478	0.379687	0.420497	0.442143
YZMW0477*396	6-Octenal, 3,7-dimethyl-, (S)-	Terpenoids	C10H18O	5949-05-3	0.456136	0.390427	0.351614	0.378607	0.409725	0.379584	0.386491	0.427258	0.384397	0.389454	0.37073	0.437478	0.379687	0.420497	0.442143
NMW0052	2-Methyl-6-methyleneocta-2,7-dien-4-one	Terpenoids	C10H14O	539-70-8	2.48769	2.1155	1.92439	1.9345	2.24397	2.09955	2.10624	2.30615	2.07291	2.09982	1.98331	2.29776	2.06629	2.25675	2.37749
KMW0317	2(3H)-Furanone, dihydro-5-propyl-	Ester	C7H12O2	105-21-5	0.369863	0.315673	0.285504	0.291316	0.330076	0.313741	0.316512	0.351749	0.307991	0.318311	0.297402	0.355014	0.310925	0.342133	0.356709
XMW1209	Propanoic acid, 2-methyl-, 2-methylbutyl ester	Ester	C9H18O2	2445-69-4	0.015428	0.0217364	0.0173857	0.0134591	0.0121073	0.0174079	0.0184512	0.0193863	0.0161732	0.0174856	0.0153381	0.0180301	0.0170762	0.018853	0.0197959
XMW3539	Benzeneethanol, .alpha.-methyl-	Alcohol	C9H12O	698-87-3	0.346593	0.297929	0.266304	0.294905	0.318751	0.319506	0.330016	0.353568	0.304777	0.303963	0.272588	0.320683	0.307829	0.328515	0.335694
XMW3507	Urea, N-methyl-N-nitroso-	Nitrogen compounds	C2H5N3O2	684-93-5	0.138208	0.108123	0.118889	0.067771	0.116962	0.0532477	0.0669996	0.0710698	0.0674971	0.0590341	0.0537449	0.0452952	0.0426828	0.0426147	0.086616
XMW0530	p-Mentha-1,5-dien-8-ol	Terpenoids	C10H16O	1686-20-0	0.0237939	0.0199617	0.0185423	0.0185495	0.021019	0.0204019	0.0205689	0.0212548	0.0204287	0.0209129	0.0165327	0.021522	0.0199094	0.0212456	0.0219161
WAMW0654	Benzene, 1,3-dimethoxy-	Ether	C8H10O2	151-10-0	0.166474	0.141551	0.128578	0.134506	0.150101	0.141585	0.144908	0.157219	0.137812	0.141086	0.134432	0.152857	0.137524	0.151178	0.158967
XMW0289	2-Acetyl-5-methylfuran	Heterocyclic compound	C7H8O2	1193-79-9	0.964805	0.81977	0.744859	0.854376	1.01592	0.922764	0.846108	1.0463	0.828703	0.871578	0.885881	1.0646	0.98086	1.00769	0.986095
QWMW1099	5-Octen-1-ol, (Z)-	Alcohol	C8H16O	64275-73-6	0.0387639	0.0325884	0.0300944	0.0303641	0.0349723	0.0300443	0.0308372	0.0361308	0.0317357	0.032776	0.0313706	0.0363333	0.0321029	0.0345675	0.0349753
KMW0078	8-Nonen-2-one	Ketone	C9H16O	5009-32-5	0.396944	0.329023	0.311083	0.291237	0.342129	0.31248	0.328939	0.351363	0.310564	0.33778	0.332658	0.355951	0.321266	0.346009	0.365383
XMW0168*262	3-Butylthiophene	Heterocyclic compound	C8H12S	34722-01-5	0.0366321	0.0335538	0.0275501	0.0280404	0.0316089	0.0288748	0.0258882	0.0310645	0.0280486	0.0318152	0.0288328	0.0282443	0.0271436	0.0305947	0.0323058
XMW0528*262	Thiophene, 2-butyl-	Heterocyclic compound	C8H12S	1455-20-5	0.0366321	0.0335538	0.0275501	0.0280404	0.0316089	0.0288748	0.0258882	0.0310645	0.0280486	0.0318152	0.0288328	0.0282443	0.0271436	0.0305947	0.0323058
NMW0059	4-Aminopyridine	Heterocyclic compound	C5H6N2	504-24-5	1.64098	1.39646	1.26186	1.28324	1.47801	1.38714	1.39547	1.53636	1.36832	1.38048	1.31511	1.52062	1.36414	1.4871	1.57864
QWMW1287	Non-8-enal	Aldehyde	C9H16O	39770-04-2	0.962392	0.793759	0.756274	0.717329	0.8362	0.765209	0.793223	0.846802	0.747658	0.817608	0.793489	0.864008	0.771601	0.846214	0.893262
XMW0927	2,6,6-Trimethyl-2-cyclohexene-1,4-dione	Ketone	C9H12O2	1125-21-9	10.8055	9.19915	8.30548	8.40816	9.72919	9.14632	9.16986	10.0279	9.01333	9.12617	8.61978	10.0351	8.97833	9.82111	10.3007
QWMW1163	Cyclohexanone, 2-methyl-5-(1-methylethyl)-	Ketone	C10H18O	59471-80-6	1.04331	0.887046	0.802488	0.81323	0.929499	0.872866	0.878872	0.977822	0.862295	0.885459	0.825724	0.972425	0.874166	0.9514	0.984944
KMW0357*284	Bicyclo[2.2.1]heptan-2-ol, 2,3,3-trimethyl-	Terpenoids	C10H18O	465-31-6	1.58669	1.33145	1.23019	1.23829	1.42658	1.34378	1.36154	1.48667	1.3167	1.32761	1.27516	1.46691	1.32878	1.43885	1.50326
QWMW0670*284	Isopulegol	Terpenoids	C10H18O	89-79-2	1.58669	1.33145	1.23019	1.23829	1.42658	1.34378	1.36154	1.48667	1.3167	1.32761	1.27516	1.46691	1.32878	1.43885	1.50326
NMW0413	Noruron	Terpenoids	C13H22N2O	18530-56-8	0.015137	0.0124068	0.0162228	0.021293	0.0408833	0.0271326	0.0112619	0.0120425	0.00754053	0.00926747	0.0494255	0.0208329	0.0226046	0.0293012	0.0226283
KMW0366*313	Butanoic acid, 3-hexenyl ester, (Z)-	Ester	C10H18O2	16491-36-4	0.358652	0.308433	0.274164	0.291944	0.315786	0.325215	0.331777	0.350729	0.30534	0.311791	0.313371	0.353419	0.31149	0.341524	0.340717
XMW1069*313	Butanoic acid, 3-hexenyl ester, (E)-	Ester	C10H18O2	53398-84-8	0.358652	0.308433	0.274164	0.291944	0.315786	0.325215	0.331777	0.350729	0.30534	0.311791	0.313371	0.353419	0.31149	0.341524	0.340717
QWMW0696	Butyl angelate	Ester	C9H16O2	7785-64-0	1.94943	1.60675	1.53158	1.43624	1.68376	1.5463	1.61302	1.73372	1.51463	1.67663	1.62259	1.77665	1.56445	1.70907	1.8142
QWMW0754	n-Pentyl isothiocyanate	Ester	C6H11NS	629-12-9	3.95712	3.26571	3.10522	2.91044	3.43842	3.14946	3.25837	3.48679	3.0695	3.3799	3.2796	3.58432	3.17523	3.46638	3.6954
GGMW0050	Cyclohexanone, 4-methyl-	Ketone	C7H12O	589-92-4	0.222394	0.186978	0.172108	0.195672	0.188498	0.184515	0.184658	0.209364	0.175184	0.191183	0.179094	0.181776	0.193316	0.19623	0.21471
KMW0504	Benzene, 1-ethenyl-4-methoxy-	Ether	C9H10O	637-69-4	0.308061	0.257967	0.238729	0.23818	0.275467	0.25764	0.255436	0.275238	0.250905	0.257992	0.240664	0.275539	0.251287	0.268133	0.287174
QWMW0433*269	2-Nonen-1-ol, (Z)-	Alcohol	C9H18O	41453-56-9	0.0881878	0.0765402	0.0670134	0.0681417	0.0768722	0.0733039	0.0751676	0.0786671	0.0727156	0.0745472	0.0685791	0.0804196	0.0724323	0.0768115	0.0871613
XMW1429	1-(2-Hydroxyethyl)-1,2,4-triazole	Alcohol	C4H7N3O	3273-14-1	0.0157807	0.0152949	0.019876	0.0160574	0.00963257	0.0239778	0.0208246	0.0238022	0.0196298	0.0211481	0.0189639	0.0225384	0.0205285	0.0253699	0.019888
KMW0275*088	2-Furanmethanol, 5-ethenyltetrahydro-.alpha.,.alpha.,5-trimethyl-, cis-	Alcohol	C10H18O2	5989-33-3	0.0834619	0.0690009	0.0652096	0.0664293	0.075385	0.0714259	0.0740156	0.0817907	0.0690401	0.0728809	0.0124949	0.0795	0.073306	0.0776799	0.0860212
KMW0297*088	trans-Linalool oxide (furanoid)	Heterocyclic compound	C10H18O2	34995-77-2	0.0834619	0.0690009	0.0652096	0.0664293	0.075385	0.0714259	0.0740156	0.0817907	0.0690401	0.0728809	0.0124949	0.0795	0.073306	0.0776799	0.0860212
QWMW0860	5-Nonen-2-one	Ketone	C9H16O	27039-84-5	0.665791	0.550385	0.519893	0.493113	0.570657	0.529471	0.544746	0.585981	0.50979	0.559221	0.548754	0.593301	0.527894	0.582141	0.615036
D319	.beta.-Acorenol	Terpenoids	C15H26O	28400-11-5	0.0675738	0.0530683	0.0561749	0.045531	0.0870747	0.0647324	0.050984	0.047488	0.0432907	0.0522827	0.0749696	0.0740833	0.0498975	0.0691132	0.066462
KMW0260	2-Cyclopenten-1-one, 2-hydroxy-3,4-dimethyl-	Ketone	C7H10O2	21835-00-7	0.0983616	0.0947475	0.0737002	0.0768151	0.0822801	0.0815502	0.07637	0.0906083	0.0735683	0.0836244	0.0712609	0.0814675	0.078688	0.0870192	0.087534
NMW0057	Glutarimide	Amine	C5H7NO2	1121-89-7	0.407603	0.345297	0.312276	0.31218	0.365259	0.342191	0.347438	0.379404	0.338256	0.340621	0.324231	0.381205	0.336674	0.369698	0.388559
KMW0280*139	3,5-Octadien-2-one	Ketone	C8H12O	38284-27-4	1.54216	1.27213	1.20267	1.13967	1.33204	1.22113	1.27365	1.3622	1.18901	1.31778	1.27461	1.39301	1.22598	1.34067	1.43936
XMW0186*139	3,5-Octadien-2-one, (E,E)-	Ketone	C8H12O	30086-02-3	1.54216	1.27213	1.20267	1.13967	1.33204	1.22113	1.27365	1.3622	1.18901	1.31778	1.27461	1.39301	1.22598	1.34067	1.43936
QWMW0246	Ethanol, 2-mercapto-	Alcohol	C2H6OS	60-24-2	0.0324833	0.0273915	0.0249383	0.0320616	0.0271176	0.0330448	0.0273168	0.0320292	0.0296423	0.0223559	0.0216943	0.0193876	0.032812	0.0316248	0.0336721
XMW0492	2,5-Pyrrolidinedione, 1-ethyl-	Ketone	C6H9NO2	2314-78-5	3.15214	2.67036	2.41299	2.42742	2.8444	2.67226	2.68232	2.95134	2.62531	2.67455	2.52419	2.96044	2.63075	2.87508	3.03236
YZMW0541	Urea, ethyl-	Nitrogen compounds	C3H8N2O	625-52-5	2.43926	2.04527	1.8786	1.73514	2.21058	2.08776	2.08826	2.31284	2.04111	2.06915	1.98384	2.32143	2.06759	0.354508	2.37919
WMW0126	1,3-Hexadiene, 3-ethyl-2-methyl-	Hydrocarbons	C9H16	61142-36-7	0.0772919	0.0641836	0.0598973	0.0462494	0.0563306	0.0473323	0.056232	0.0612863	0.0560614	0.0617084	0.0632736	0.0609269	0.0541484	0.0535721	0.0694917
XMW3154	Benzonitrile, 2-methyl-	Nitrogen compounds	C8H7N	529-19-1	0.0902084	0.10356	0.0735491	0.112745	0.078233	0.135805	0.108055	0.142878	0.0979388	0.0692436	0.0806127	0.086076	0.111417	0.114402	0.0819044
QWMW1171	2-methyl-5-[(methylthio)methyl]furan	Heterocyclic compound	C7H10OS	13679-60-2	0.0559262	0.0468337	0.043082	0.0426371	0.0523224	0.0465485	0.0453057	0.0532549	0.0479084	0.0480923	0.0443241	0.0534529	0.0478716	0.0498655	0.0503018
QWM0003	2H-Pyran, 3,6-dihydro-4-methyl-2-(2-methyl-1-propenyl)-	Terpenoids	C10H16O	1786-08-9	0.167531	0.142033	0.1277	0.127201	0.144735	0.136107	0.140819	0.155178	0.137907	0.137829	0.129314	0.154141	0.137101	0.148633	0.15544
GGMW0105*095	Cyclohexanol, 5-methyl-2-(1-methylethyl)-, (1.alpha.,2.beta.,5.beta.)-	Terpenoids	C10H20O	3623-52-7	0.0254157	0.0226313	0.0190189	0.0242318	0.0202678	0.0253766	0.0272438	0.0310714	0.0226385	0.0228031	0.0220432	0.028536	0.0251084	0.0304553	0.0226257
D1049*095	Cyclohexanol, 5-methyl-2-(1-methylethyl)-, (1.alpha.,2.alpha.,5.beta.)-	Terpenoids	C10H20O	3623-51-6	0.0254157	0.0226313	0.0190189	0.0242318	0.0202678	0.0253766	0.0272438	0.0310714	0.0226385	0.0228031	0.0220432	0.028536	0.0251084	0.0304553	0.0226257
QWMW0297*095	d-Menthol	Terpenoids	C10H20O	15356-60-2	0.0254157	0.0226313	0.0190189	0.0242318	0.0202678	0.0253766	0.0272438	0.0310714	0.0226385	0.0228031	0.0220432	0.028536	0.0251084	0.0304553	0.0226257
WAMW2190*095	dl-Menthol	Terpenoids	C10H20O	89-78-1	0.0254157	0.0226313	0.0190189	0.0242318	0.0202678	0.0253766	0.0272438	0.0310714	0.0226385	0.0228031	0.0220432	0.028536	0.0251084	0.0304553	0.0226257
KMW0360*095	Levomenthol	Terpenoids	C10H20O	2216-51-5	0.0254157	0.0226313	0.0190189	0.0242318	0.0202678	0.0253766	0.0272438	0.0310714	0.0226385	0.0228031	0.0220432	0.028536	0.0251084	0.0304553	0.0226257
GMW0404*095	Cyclohexanol, 5-methyl-2-(1-methylethyl)-, [1S-(1.alpha.,2.alpha.,5.beta.)]-	Terpenoids	C10H20O	2216-52-6	0.0254157	0.0226313	0.0190189	0.0242318	0.0202678	0.0253766	0.0272438	0.0310714	0.0226385	0.0228031	0.0220432	0.028536	0.0251084	0.0304553	0.0226257
KMW0392*095	Cyclohexanol, 5-methyl-2-(1-methylethyl)-, (1.alpha.,2.alpha.,5.alpha.)-	Terpenoids	C10H20O	491-02-1	0.0254157	0.0226313	0.0190189	0.0242318	0.0202678	0.0253766	0.0272438	0.0310714	0.0226385	0.0228031	0.0220432	0.028536	0.0251084	0.0304553	0.0226257
NMW0270	Benzophenone	Ketone	C13H10O	119-61-9	0.0188614	0.0149198	0.0153171	0.0157964	0.023565	0.0179175	0.0142835	0.0142331	0.0131337	0.013679	0.0201212	0.0213515	0.013799	0.0183341	0.0177639
YZMW0588	2-Azacyclooctanone	Ketone	C7H13NO	673-66-5	0.041899	0.0337072	0.0332723	0.0350522	0.029754	0.0419727	0.045773	0.0605905	0.0480444	0.0479333	0.0517462	0.0543483	0.0535119	0.054732	0.0516519
XMW0404	2,5-Furandicarboxaldehyde	Aldehyde	C6H4O3	823-82-5	1.26592	1.04002	0.984702	0.920199	1.10189	1.00486	1.03955	1.11568	0.975671	1.07872	1.04616	1.15178	1.01654	1.11035	1.17957
WAMW0925*237	2-Octen-1-ol	Alcohol	C8H16O	22104-78-5	0.873407	0.741434	0.664655	0.695056	0.743254	0.721203	0.712138	0.797137	0.683291	0.736348	0.703223	0.743127	0.714448	0.747238	0.800533
WAMW1017*237	2-Octen-1-ol, (Z)-	Alcohol	C8H16O	26001-58-1	0.873407	0.741434	0.664655	0.695056	0.743254	0.721203	0.712138	0.797137	0.683291	0.736348	0.703223	0.743127	0.714448	0.747238	0.800533
KMW0294*237	2-Octen-1-ol, (E)-	Alcohol	C8H16O	18409-17-1	0.873407	0.741434	0.664655	0.695056	0.743254	0.721203	0.712138	0.797137	0.683291	0.736348	0.703223	0.743127	0.714448	0.747238	0.800533
D401	2-Isopropyl-5-methylhex-2-enal	Aldehyde	C10H18O	35158-25-9	0.584599	0.478695	0.455208	0.440279	0.50289	0.461474	0.409069	0.441315	0.447195	0.438052	0.479601	0.46511	0.405402	0.511139	0.472643
XMW1311	2-Propenal, 3-(2-furanyl)-	Aldehyde	C7H6O2	623-30-3	0.531142	0.47105	0.396537	0.532798	0.459462	0.624917	0.463483	0.646635	0.453599	0.392379	0.401308	0.496308	0.529183	0.495705	0.503195
XMW0291	N-Acetylisoxazolidine	Heterocyclic compound	C5H9NO2	115615-36-6	0.060038	0.0491392	0.0466795	0.0506734	0.0583034	0.0551237	0.0549162	0.0633941	0.0531573	0.0547992	0.0529558	0.0635827	0.0575881	0.0609805	0.0602376
QWMW1194	Piconol	Alcohol	C6H7NO	586-98-1	0.307072	0.252566	0.23746	0.22731	0.259325	0.243637	0.253121	0.268465	0.235961	0.262146	0.252975	0.27797	0.246107	0.264268	0.284064
KMW0258	Phenol, 2-methoxy-	Phenol	C7H8O2	90-05-1	0.564514	0.460856	0.438907	0.416722	0.48701	0.44389	0.461963	0.496759	0.43459	0.480278	0.463015	0.511465	0.445827	0.491429	0.521877
D98	Benzene, (methylthio)-	Ether	C7H8S	100-68-5	0.555774	0.453508	0.431476	0.410281	0.47857	0.43561	0.401403	0.435666	0.428949	0.426674	0.455826	0.455879	0.392503	0.483959	0.458784
D685*255	2-Methyl-3-propylpyrazine	Heterocyclic compound	C8H12N2	15986-80-8	0.243293	0.198047	0.189167	0.179382	0.211671	0.191943	0.200363	0.21098	0.185628	0.205955	0.19832	0.217969	0.195452	0.212786	0.224693
QWMW0269*255	Pyrazine, 2-methyl-6-propyl-	Heterocyclic compound	C8H12N2	29444-46-0	0.243293	0.198047	0.189167	0.179382	0.211671	0.191943	0.200363	0.21098	0.185628	0.205955	0.19832	0.217969	0.195452	0.212786	0.224693
XMW1122	7-Octen-2-ol	Alcohol	C8H16O	39546-75-3	0.260859	0.226837	0.195075	0.192717	0.219513	0.203758	0.199493	0.227775	0.196859	0.222881	0.197198	0.207573	0.206377	0.217047	0.235706
QWMW0973	Benzenemethanol, .alpha.-ethyl-	Alcohol	C9H12O	93-54-9	0.0799743	0.0669731	0.0608612	0.0627544	0.0707865	0.0652043	0.0682321	0.0716921	0.065664	0.0663372	0.0619258	0.0723304	0.0648906	0.0701326	0.0746988
QWMW0242	1,2,4-Trithiolane, 3,5-dimethyl-	Heterocyclic compound	C4H8S3	23654-92-4	0.0269148	0.0230645	0.0202346	0.017948	0.0244882	0.022407	0.0239757	0.0235814	0.0226098	0.0226906	0.0221603	0.02647	0.0231506	0.0248696	0.0264692
D329*114	Myroxide	Terpenoids	C10H16O	28977-57-3	0.866688	0.730628	0.655986	0.659805	0.768957	0.726149	0.724442	0.800238	0.710099	0.723573	0.683594	0.799329	0.7092	0.77461	0.819883
D370*114	(Z)-2,2-Dimethyl-3-(3-methylpenta-2,4-dien-1-yl)oxirane	Terpenoids	C10H16O	33281-83-3	0.866688	0.730628	0.655986	0.659805	0.768957	0.726149	0.724442	0.800238	0.710099	0.723573	0.683594	0.799329	0.7092	0.77461	0.819883
NMW0100	Succinimide	Heterocyclic compound	C4H5NO2	123-56-8	0.0722589	0.061761	0.0542718	0.0649185	0.0608116	0.0709922	0.0708332	0.0761884	0.0612166	0.0642725	0.0645156	0.0769019	0.0640051	0.0805958	0.068163
WMW0064*269	2-Nonen-1-ol, (E)-	Alcohol	C9H18O	31502-14-4	0.0764658	0.0652586	0.0574683	0.0649827	0.0694053	0.0660702	0.063464	0.0701847	0.0628451	0.0677234	0.061755	0.0731721	0.0640016	0.0707438	0.0743632
XMW1240	Hexanoic acid, 2-methylbutyl ester	Ester	C11H22O2	2601-13-0	0.609716	0.512165	0.461514	0.478707	0.566634	0.549116	0.548947	0.581687	0.523355	0.534644	0.558324	0.61951	0.54493	0.588928	0.603692
YZMW0723	2-Furanpropionic acid	Acid	C7H8O3	935-13-7	0.301316	0.253026	0.227836	0.234705	0.266722	0.249744	0.25077	0.281689	0.246495	0.248903	0.237041	0.277927	0.252269	0.269985	0.279334
KMW0296	Cyclohexene, 1-methyl-4-(1-methylethylidene)-	Terpenoids	C10H16	586-62-9	0.386228	0.314399	0.298198	0.28405	0.333725	0.301395	0.315817	0.335657	0.295895	0.326236	0.314936	0.3436	0.306189	0.333008	0.350074
YZMW0143	3-Quinuclidinol	Alcohol	C7H13NO	1619-34-7	1.92057	1.62534	1.44507	1.48272	1.68562	1.61496	1.6251	1.76372	1.58974	1.60249	1.52169	1.76538	1.58523	1.71536	1.80511
KMW0291	Linalool	Terpenoids	C10H18O	78-70-6	0.221548	0.179819	0.171471	0.162036	0.187564	0.172931	0.180788	0.191908	0.166247	0.182847	0.182027	0.197627	0.171965	0.187676	0.200513
KMW0329*280	Camphor	Terpenoids	C10H16O	76-22-2	0.02217	0.0182405	0.0168902	0.0166441	0.0189185	0.0173212	0.0181563	0.0198817	0.0190042	0.0173288	0.017022	0.020207	0.0178742	0.0190001	0.0192957
XMW0144*280	(+)-2-Bornanone	Terpenoids	C10H16O	464-49-3	0.02217	0.0182405	0.0168902	0.0166441	0.0189185	0.0173212	0.0181563	0.0198817	0.0190042	0.0173288	0.017022	0.020207	0.0178742	0.0190001	0.0192957
NMW0049*280	Bicyclo[2.2.1]heptan-2-one, 1,7,7-trimethyl-, (1S)-	Terpenoids	C10H16O	464-48-2	0.02217	0.0182405	0.0168902	0.0166441	0.0189185	0.0173212	0.0181563	0.0198817	0.0190042	0.0173288	0.017022	0.020207	0.0178742	0.0190001	0.0192957
D81	2-Furanpropanoic acid, ethyl ester	Ester	C9H12O3	10031-90-0	0.0875746	0.0749045	0.065275	0.0714016	0.0783197	0.0789939	0.0887649	0.0886781	0.071456	0.0752815	0.0757987	0.0859397	0.074467	0.0816462	0.0840417
KMW0629	1-Dodecanol	Alcohol	C12H26O	112-53-8	0.0454362	0.0370541	0.0348301	0.0403038	0.0434847	0.0464056	0.0470292	0.0553941	0.0440492	0.0465434	0.0581065	0.0599688	0.0558836	0.0581359	0.0602659
GMW0296	2-Furancarbothioic acid, S-methyl ester	Ester	C6H6O2S	13679-61-3	0.0641648	0.0552495	0.0476817	0.0550226	0.0548562	0.0606282	0.0605614	0.0645675	0.0548713	0.057291	0.0546906	0.0677862	0.0548019	0.0657081	0.0582105
w49	Butanenitrile, 3-methyl-	Nitrogen compounds	C5H9N	625-28-5	0.0560722	0.0458912	0.0428334	0.0437166	0.0373145	0.0484254	0.0464221	0.0588709	0.0526108	0.0463585	0.0279357	0.0382133	0.0527544	0.0548897	0.0499848
QWMW0720	Heptane, 1,1-diethoxy-	Ether	C11H24O2	688-82-4	0.0153728	0.0136296	0.01131	0.0141268	0.0130551	0.0141138	0.013476	0.0137357	0.0117902	0.0124709	0.013817	0.0154451	0.0141542	0.016233	0.0132915
QWMW0545	1,3-Dithiolane	Heterocyclic compound	C3H6S2	4829-04-3	0.440876	0.366351	0.332814	0.375044	0.454462	0.413838	0.376175	0.467942	0.364195	0.383936	0.38744	0.468079	0.42255	0.434415	0.426475
D264	1,6-Octadiene, 3,7-dimethyl-	Terpenoids	C10H18	2436-90-0	0.0665992	0.0506469	0.0641221	0.0104229	0.0553157	0.0620189	0.0547052	0.0594192	0.0542825	0.0485512	0.0535942	0.0515707	0.0581119	0.0604693	0.0568126
XMW3436	2-Furanmethanol, tetrahydro-, acetate	Ester	C7H12O3	637-64-9	0.0287692	0.0217321	0.02503	0.0145425	0.0118434	0.0118947	0.0128028	0.0173126	0.013383	0.0146092	0.0148045	0.0180912	0.017523	0.0141401	0.0176318
KMW0377*042	cis-3-Hexenyl-.alpha.-methylbutyrate	Ester	C11H20O2	53398-85-9	1.52535	1.29302	1.13694	1.21149	1.44832	1.34701	1.35538	1.40325	1.28941	1.28793	1.37579	1.51172	1.31415	1.44077	1.48129
XMW1401*042	n-Valeric acid cis-3-hexenyl ester	Ester	C11H20O2	35852-46-1	1.52535	1.29302	1.13694	1.21149	1.44832	1.34701	1.35538	1.40325	1.28941	1.28793	1.37579	1.51172	1.31415	1.44077	1.48129
XMW1403*042	cis-3-Hexenyl isovalerate	Ester	C11H20O2	35154-45-1	1.52535	1.29302	1.13694	1.21149	1.44832	1.34701	1.35538	1.40325	1.28941	1.28793	1.37579	1.51172	1.31415	1.44077	1.48129
GGMW0037	5-Nonanol	Alcohol	C9H20O	623-93-8	0.0614393	0.0492071	0.0476027	0.0462634	0.0537825	0.0505389	0.0521605	0.0545319	0.0471759	0.0533808	0.0507772	0.0575592	0.0504701	0.0525287	0.0573192
QWMW0605	2-Hexyl-1-octanol	Alcohol	C14H30O	19780-79-1	0.0178764	0.013924	0.0143104	0.0142965	0.0146485	0.0174805	0.0145498	0.0223344	0.015715	0.012321	0.015068	0.0161496	0.0159712	0.0179942	0.0154099
NMW0102	Guvacoline	Heterocyclic compound	C7H11NO2	495-19-2	0.249667	0.210454	0.185963	0.200611	0.235408	0.22226	0.221903	0.233494	0.215941	0.216708	0.226462	0.255921	0.21552	0.239472	0.247335
D1389	Phenol, 3-(1-methylethyl)-	Phenol	C9H12O	618-45-1	0.0960654	0.0810322	0.0714755	0.076618	0.0895621	0.0851809	0.0839125	0.0880283	0.079787	0.08065	0.0868728	0.0955525	0.0817472	0.0878864	0.093168
D248	Propanoic acid, 2-methyl-, heptyl ester	Ester	C11H22O2	2349-13-5	0.464824	0.389623	0.34691	0.368769	0.444057	0.41941	0.414417	0.434423	0.401291	0.400151	0.423586	0.473686	0.410606	0.449547	0.461892
KMW0432	Neral	Terpenoids	C10H16O	106-26-3	14.8451	12.437	11.0821	11.8077	14.0897	13.1022	13.1825	13.7236	12.5042	12.6376	13.3737	14.735	12.8358	14.0979	14.465
KMW0247*257	.beta.-Phellandrene	Terpenoids	C10H16	555-10-2	0.264971	0.21907	0.199183	0.220881	0.262478	0.23429	0.218528	0.262952	0.206065	0.217989	0.238876	0.283574	0.236757	0.245749	0.248968
XMW3420	Octane, 1-iodo-	Halogenated hydrocarbons	C8H17I	629-27-6	0.237922	0.194522	0.180182	0.188312	0.222615	0.21249	0.212764	0.226789	0.200525	0.204651	0.220391	0.247197	0.209968	0.232346	0.24041
D1625*296	3-Octanol, 3,7-dimethyl-	Alcohol	C10H22O	78-69-3	0.267695	0.217234	0.20386	0.195259	0.228521	0.21671	0.21631	0.225129	0.202884	0.220317	0.218865	0.238005	0.207853	0.223695	0.245581
QWMW0606*296	3-Octanol, 3,6-dimethyl-	Alcohol	C10H22O	151-19-9	0.267695	0.217234	0.20386	0.195259	0.228521	0.21671	0.21631	0.225129	0.202884	0.220317	0.218865	0.238005	0.207853	0.223695	0.245581
KMW0430*116	Citronellol	Terpenoids	C10H20O	106-22-9	0.758079	0.632243	0.566689	0.593385	0.711573	0.664649	0.675815	0.702995	0.638723	0.649483	0.680816	0.759663	0.653361	0.717312	0.737931
NMW0089*116	6-Octen-1-ol, 3,7-dimethyl-, (R)-	Terpenoids	C10H20O	1117-61-9	0.758079	0.632243	0.566689	0.593385	0.711573	0.664649	0.675815	0.702995	0.638723	0.649483	0.680816	0.759663	0.653361	0.717312	0.737931
KMW0469	Phenol, 4-ethyl-2-methoxy-	Phenol	C9H12O2	2785-89-9	0.0199379	0.0164871	0.0149761	0.0128492	0.0167953	0.0174673	0.0172937	0.0186741	0.0189686	0.0158963	0.0151944	0.0145119	0.0134871	0.0154095	0.0162141
WAMW2192	Pulegone	Terpenoids	C10H16O	89-82-7	0.315161	0.261549	0.236048	0.245646	0.294788	0.279149	0.276625	0.285022	0.258805	0.268506	0.280459	0.306719	0.268863	0.295335	0.304469
NMW0092	Cyclohexanol, 2-methyl-5-(1-methylethenyl)-, (1.alpha.,2.alpha.,5.beta.)-	Terpenoids	C10H18O	18675-33-7	0.714053	0.602028	0.530259	0.557552	0.672135	0.625744	0.626367	0.655882	0.598008	0.605623	0.633083	0.701723	0.609172	0.670366	0.688018
QWMW1223	Phenol, 2,6-dimethyl-	Phenol	C8H10O	576-26-1	0.0987284	0.089603	0.0718322	0.0958554	0.0923353	0.127963	0.100554	0.116012	0.0854391	0.0740745	0.0739752	0.088155	0.100588	0.094183	0.0908633
KMW0288	Heptanoic acid, ethyl ester	Ester	C9H18O2	106-30-9	0.0287736	0.0226454	0.0225349	0.020597	0.0239706	0.0229593	0.0231487	0.0244426	0.0230785	0.0234272	0.0236934	0.0251372	0.0212179	0.0253818	0.0261204
GMW0300	Benzenethiol, 2-methyl-	Alcohol	C7H8S	137-06-4	0.179503	0.143861	0.137856	0.131	0.154079	0.141984	0.145877	0.15442	0.136435	0.148996	0.145632	0.159534	0.139176	0.155095	0.162746
XMW3538	Phenol, 3-ethyl-5-methyl-	Phenol	C9H12O	698-71-5	0.336918	0.283716	0.250168	0.264829	0.311658	0.29442	0.29307	0.309439	0.281495	0.278683	0.29967	0.325223	0.283626	0.312827	0.323462
NMW0121*045	Phenol, 2-methyl-5-(1-methylethyl)-	Terpenoids	C10H14O	499-75-2	0.0149273	0.013253	0.0108831	0.020576	0.0262446	0.0314898	0.0142023	0.0206201	0.0119451	0.0265766	0.0246361	0.0453094	0.0240569	0.0261899	0.0220887
WMW0025*045	Thymol	Terpenoids	C10H14O	89-83-8	0.0149273	0.013253	0.0108831	0.020576	0.0262446	0.0314898	0.0142023	0.0206201	0.0119451	0.0265766	0.0246361	0.0453094	0.0240569	0.0261899	0.0220887
NMW0120*045	Phenol, p-tert-butyl-	Phenol	C10H14O	98-54-4	0.0149273	0.013253	0.0108831	0.020576	0.0262446	0.0314898	0.0142023	0.0206201	0.0119451	0.0265766	0.0246361	0.0453094	0.0240569	0.0261899	0.0220887
XMW0615*045	Phenol, m-tert-butyl-	Phenol	C10H14O	585-34-2	0.0149273	0.013253	0.0108831	0.020576	0.0262446	0.0314898	0.0142023	0.0206201	0.0119451	0.0265766	0.0246361	0.0453094	0.0240569	0.0261899	0.0220887
XMW0789	2-Nonanol, acetate	Ester	C11H22O2	14936-66-4	0.25053	0.210454	0.185963	0.202285	0.235408	0.223338	0.223353	0.233494	0.215941	0.216708	0.226598	0.255921	0.21552	0.242074	0.248541
D299	Ethanol, 2-(3,3-dimethylcyclohexylidene)-, (Z)-	Alcohol	C10H18O	26532-23-0	0.0937076	0.0796356	0.0691709	0.0732155	0.08803	0.0827534	0.0826747	0.0867287	0.0786551	0.0800001	0.0841309	0.0939459	0.080441	0.0835029	0.0924115
KMW0429*337	Isobornyl formate	Ester	C11H18O2	1200-67-5	4.92117	4.11712	3.65913	3.90048	4.66117	4.32475	4.36943	4.53686	4.12767	4.17534	4.40195	4.88006	4.21149	4.66058	4.7705
D191	2-Hexanoylfuran	Heterocyclic compound	C10H14O2	14360-50-0	6.44191	5.37301	4.79597	5.08395	6.09457	5.66674	5.68862	5.91756	5.40294	5.46532	5.78139	6.41288	5.53553	6.10508	6.23035
XMW1213	Ethyl cyanoacetate	Ester	C5H7NO2	105-56-6	0.0308158	0.0238884	0.0245168	0.2381	0.0256883	0.0286556	0.0261087	0.0307126	0.0248582	0.0246498	0.0249768	0.02769	0.0306714	0.0258354	0.0282769
XMW0405	4-Piperidinone, 1,3-dimethyl-	Ketone	C7H13NO	4629-80-5	0.844814	0.744275	0.61541	0.64079	0.728235	0.669161	0.650741	0.730939	0.63878	0.723409	0.647193	0.717742	0.671202	0.721606	0.766278
XMW0166	3,7-Nonadien-2-one, 8-methyl-, (E)-	Ketone	C10H16O	35408-14-1	0.727083	0.606366	0.539762	0.570529	0.672114	0.637373	0.637693	0.669034	0.60112	0.606691	0.64206	0.703775	0.620395	0.674843	0.694983
GMW0158	3-Decen-2-one	Ketone	C10H18O	10519-33-2	2.11311	1.74513	1.57537	1.67376	1.96713	1.84452	1.86055	1.971	1.76323	1.78723	1.8897	2.10472	1.82206	1.99875	2.06125
XMW0242*426	Undecane, 3,9-dimethyl-	Hydrocarbons	C13H28	17301-31-4	0.231917	0.191706	0.172599	0.178874	0.213168	0.20682	0.210899	0.218703	0.197308	0.202835	0.212956	0.237735	0.206453	0.227405	0.230458
XMW0502*426	Undecane, 3,8-dimethyl-	Hydrocarbons	C13H28	17301-30-3	0.231917	0.191706	0.172599	0.178874	0.213168	0.20682	0.210899	0.218703	0.197308	0.202835	0.212956	0.237735	0.206453	0.227405	0.230458
XMW0420*426	Undecane, 2,9-dimethyl-	Hydrocarbons	C13H28	17301-26-7	0.231917	0.191706	0.172599	0.178874	0.213168	0.20682	0.210899	0.218703	0.197308	0.202835	0.212956	0.237735	0.206453	0.227405	0.230458
KMW0449*337	Bicyclo[2.2.1]heptan-2-ol, 1,7,7-trimethyl-, formate, endo-	Ester	C11H18O2	7492-41-3	4.72706	3.94095	3.50043	3.71983	4.46321	4.15291	4.19044	4.37918	3.96284	4.021	4.25291	4.73208	4.06992	4.49222	4.60528
KMW0439*285	2,6-Octadien-1-ol, 3,7-dimethyl-, (Z)-	Terpenoids	C10H18O	106-25-2	0.856893	0.716379	0.633558	0.68219	0.814337	0.754771	0.755183	0.784468	0.714619	0.729428	0.764774	0.84582	0.730797	0.800277	0.834569
KMW0447*285	3,6-Octadien-1-ol, 3,7-dimethyl-, (Z)-	Terpenoids	C10H18O	5944-20-7	0.856893	0.716379	0.633558	0.68219	0.814337	0.754771	0.755183	0.784468	0.714619	0.729428	0.764774	0.84582	0.730797	0.800277	0.834569
KMW0460*285	Geraniol	Terpenoids	C10H18O	106-24-1	0.856893	0.716379	0.633558	0.68219	0.814337	0.754771	0.755183	0.784468	0.714619	0.729428	0.764774	0.84582	0.730797	0.800277	0.834569
NMW0104*285	2,6-Octadien-1-ol, 3,7-dimethyl-	Terpenoids	C10H18O	624-15-7	0.856893	0.716379	0.633558	0.68219	0.814337	0.754771	0.755183	0.784468	0.714619	0.729428	0.764774	0.84582	0.730797	0.800277	0.834569
WAMW1897	2-Piperidinone	Ketone	C5H9NO	675-20-7	0.0838269	0.0716186	0.0613074	0.0671051	0.0751013	0.0743483	0.0767597	0.0805606	0.0727886	0.0741734	0.0755429	0.0877036	0.0746107	0.0835725	0.0806326
KMW0570*339	2-Dodecenal, (E)-	Aldehyde	C12H22O	20407-84-5	0.0479625	0.0399276	0.0354706	0.0409603	0.0450536	0.0458005	0.0436005	0.048243	0.0402411	0.0419654	0.0465095	0.0483374	0.05047	0.0533499	0.0455817
QWMW0813*339	2-Dodecenal	Aldehyde	C12H22O	4826-62-4	0.0479625	0.0399276	0.0354706	0.0409603	0.0450536	0.0458005	0.0436005	0.048243	0.0402411	0.0419654	0.0465095	0.0483374	0.05047	0.0533499	0.0455817
XMW0735	Benzenemethanol, .alpha.-2-propenyl-	Alcohol	C10H12O	936-58-3	0.564799	0.473405	0.415916	0.443441	0.518931	0.489302	0.490423	0.515895	0.464885	0.470703	0.50004	0.544226	0.474817	0.526163	0.543913
KMW0338*263	2-Nonenal, (E)-	Aldehyde	C9H16O	18829-56-6	0.105151	0.0794091	0.0863833	0.0596174	0.0986245	0.0413252	0.0579084	0.0550154	0.0563476	0.0473729	0.0407793	0.0402923	0.0388974	0.039871	0.0680632
KMW0343*263	2-Nonenal	Aldehyde	C9H16O	2463-53-8	0.105151	0.0794091	0.0863833	0.0596174	0.0986245	0.0413252	0.0579084	0.0550154	0.0563476	0.0473729	0.0407793	0.0402923	0.0388974	0.039871	0.0680632
WAMW0651	Mequinol	Alcohol	C7H8O2	150-76-5	1.3778	1.14972	1.01646	1.09035	1.29605	1.19865	1.21231	1.25065	1.13871	1.15451	1.23043	1.3518	1.18444	1.29058	1.32304
NMW0097*117	8-Azabicyclo[3.2.1]octan-3-ol, 8-methyl-, exo-	Alcohol	C8H15NO	135-97-7	1.20366	1.00501	0.887692	0.955294	1.12833	1.05213	1.05911	1.10556	1.00207	1.01428	1.06461	1.18017	1.02991	1.13383	1.16027
NMW0091*117	8-Azabicyclo[3.2.1]octan-3-ol, 8-methyl-, endo-	Alcohol	C8H15NO	120-29-6	1.20366	1.00501	0.887692	0.955294	1.12833	1.05213	1.05911	1.10556	1.00207	1.01428	1.06461	1.18017	1.02991	1.13383	1.16027
NMW0022	Benzenemethanol, .alpha.-methyl-	Alcohol	C8H10O	98-85-1	0.0427193	0.0352031	0.0317354	0.0330844	0.038111	0.0338012	0.0329142	0.0389791	0.0305375	0.0367097	0.0339937	0.0359394	0.0349888	0.03573	0.0395736
KMW0413*279	(-)-Carvone	Terpenoids	C10H14O	6485-40-1	0.510572	0.425998	0.376662	0.401571	0.475799	0.446202	0.441545	0.46002	0.42034	0.423771	0.45334	0.495512	0.436282	0.465456	0.486319
KMW0444*279	Carvone	Terpenoids	C10H14O	99-49-0	0.510572	0.425998	0.376662	0.401571	0.475799	0.446202	0.441545	0.46002	0.42034	0.423771	0.45334	0.495512	0.436282	0.465456	0.486319
KMW0448*279	D-Carvone	Terpenoids	C10H14O	2244-16-8	0.510572	0.425998	0.376662	0.401571	0.475799	0.446202	0.441545	0.46002	0.42034	0.423771	0.45334	0.495512	0.436282	0.465456	0.486319
KMW0193*119	.beta.-Pinene	Terpenoids	C10H16	127-91-3	0.146311	0.120961	0.108345	0.087954	0.107105	0.0910564	0.10383	0.111397	0.105613	0.12492	0.105541	0.103616	0.098998	0.10911	0.132483
XMW0004*119	Bicyclo[3.1.1]heptane, 6,6-dimethyl-2-methylene-, (1S)-	Terpenoids	C10H16	18172-67-3	0.146311	0.120961	0.108345	0.087954	0.107105	0.0910564	0.10383	0.111397	0.105613	0.12492	0.105541	0.103616	0.098998	0.10911	0.132483
XMW2812	1H-Imidazole	Heterocyclic compound	C3H4N2	288-32-4	0.23647	0.190972	0.177536	0.200156	0.217589	0.212092	0.208121	0.238341	0.188129	0.215986	0.206906	0.244284	0.223485	0.238299	0.230365
XMW0189	3-Cyclohexene-1-acetaldehyde, .alpha.,4-dimethyl-	Aldehyde	C10H16O	29548-14-9	1.23393	1.02355	0.909405	0.961108	1.15494	1.08262	1.0821	1.13033	1.02487	1.04187	1.10357	1.21801	1.05763	1.16086	1.19308
NMW0085	Benzoic acid, 4-methyl-	Acid	C8H8O2	99-94-5	0.0148185	0.0141188	0.0106507	0.0111315	0.0135693	0.0135936	0.0147314	0.0137733	0.0133399	0.012995	0.0119826	0.0117986	0.0112961	0.011532	0.0121116
KMW0396*314	2-Octenoic acid, ethyl ester	Ester	C10H18O2	2351-90-8	1.02813	0.862246	0.753414	0.809601	0.963663	0.889724	0.901258	0.939446	0.849016	0.853499	0.915381	0.998587	0.87007	0.959955	0.989431
XMW3574*314	Ethyl (E)-2-octenoate	Ester	C10H18O2	7367-82-0	1.02813	0.862246	0.753414	0.809601	0.963663	0.889724	0.901258	0.939446	0.849016	0.853499	0.915381	0.998587	0.87007	0.959955	0.989431
XMW0441	1H-1,2,4-Triazole, 3-chloro-	Heterocyclic compound	C2H2ClN3	6818-99-1	0.359832	0.300197	0.264289	0.280832	0.334677	0.310296	0.308696	0.323617	0.293733	0.297994	0.312318	0.345156	0.302337	0.330946	0.338074
YZMW0192	2-Butene, 1-isothiocyanato-	Ester	C5H7NS	2253-93-2	0.19986	0.162723	0.148777	0.167329	0.202029	0.181493	0.167661	0.206032	0.163919	0.168914	0.172441	0.207359	0.185584	0.195434	0.188151
XMW1317	8-Azabicyclo[3.2.1]octane, 3-chloro-8-methyl-	Heterocyclic compound	C8H14ClN	51275-31-1	0.156098	0.130043	0.114585	0.112881	0.14954	0.138262	0.138067	0.148318	0.13229	0.134515	0.141574	0.160718	0.137819	0.152284	0.157449
GMW0294	Butanoic acid, 3-methyl-, 2-furanylmethyl ester	Ester	C10H14O3	13678-60-9	0.446512	0.368507	0.329352	0.347162	0.416111	0.394841	0.395661	0.414892	0.37563	0.380865	0.402863	0.453185	0.390231	0.425488	0.437801
NMW0093*140	D-Verbenone	Terpenoids	C10H14O	18309-32-5	0.0928599	0.0763056	0.0686641	0.0750325	0.0863322	0.085348	0.0827251	0.0887486	0.0770934	0.077324	0.0817953	0.0893059	0.0787382	0.0873487	0.0911637
NMW0007*140	2,4-Cycloheptadien-1-one, 2,6,6-trimethyl-	Terpenoids	C10H14O	503-93-5	0.0928599	0.0763056	0.0686641	0.0750325	0.0863322	0.085348	0.0827251	0.0887486	0.0770934	0.077324	0.0817953	0.0893059	0.0787382	0.0873487	0.0911637
D259*254	Phenol, 2,3,6-trimethyl-	Phenol	C9H12O	2416-94-6	0.158606	0.132719	0.116119	0.123204	0.148823	0.137412	0.141025	0.1471	0.129796	0.131946	0.140094	0.152993	0.134524	0.14757	0.153639
YZMW0343*254	Phenol, 2,4,5-trimethyl-	Phenol	C9H12O	496-78-6	0.158606	0.132719	0.116119	0.123204	0.148823	0.137412	0.141025	0.1471	0.129796	0.131946	0.140094	0.152993	0.134524	0.14757	0.153639
QWMW0356	Pyrazine, 5-butyl-2,3-dimethyl-	Heterocyclic compound	C10H16N2	15834-78-3	0.149776	0.126557	0.108905	0.118852	0.138255	0.133681	0.131489	0.136539	0.127154	0.127972	0.132896	0.150301	0.129668	0.144048	0.145911
KMW0043	Ethane, 1,1-diethoxy-	Ether	C6H14O2	105-57-7	0.547265	0.436948	0.411658	0.55095	0.38476	0.50007	0.438954	0.584988	0.454352	0.326803	0.323887	0.287255	0.480881	0.497598	0.498315
XMW1215	Acetamide, N-(aminocarbonyl)-	Amine	C3H6N2O2	591-07-1	0.0516262	0.0413855	0.038707	0.0426738	0.0413498	0.0454272	0.0454622	0.0479514	0.0422449	0.0441803	0.0421213	0.0493821	0.0444898	0.050252	0.0464554
XMW0487	2-Picoline, 6-nitro-	Heterocyclic compound	C6H6N2O2	18368-61-1	0.452532	0.37332	0.332347	0.352868	0.420909	0.391928	0.390356	0.407351	0.366236	0.379619	0.396652	0.435214	0.381178	0.420608	0.432371
WAMW1285	2,4-Heptadienal, (E,E)-	Aldehyde	C7H10O	4313-03-5	0.789462	0.648168	0.581363	0.664666	0.831084	0.738849	0.664512	0.82489	0.622174	0.673344	0.725001	0.848713	0.75284	0.764773	0.751236
KMW0177	(5Z)-Octa-1,5-dien-3-one	Ketone	C8H12O	65767-22-8	0.230831	0.193161	0.168062	0.142103	0.173022	0.151851	0.1715	0.176211	0.169101	0.195179	0.167736	0.161603	0.151987	0.176266	0.210113
YZMW0282	Pyrazine, 2-methoxy-5-(2-methylpropyl)-	Heterocyclic compound	C9H14N2O	36330-05-9	0.196326	0.163916	0.142866	0.157031	0.186109	0.169578	0.17177	0.180021	0.162428	0.165153	0.17209	0.191343	0.170012	0.184093	0.192339
D94	Benzenemethanethiol	Alcohol	C7H8S	100-53-8	0.0947555	0.0762794	0.0704217	0.0687863	0.0813148	0.0733267	0.0764336	0.0803466	0.0731475	0.0782517	0.0784307	0.0840263	0.0722206	0.0808792	0.0859106
XMW2869	1.2-diacetylhydrazine	Nitrogen compounds	C4H8N2O2	3148-73-0	0.267721	0.220365	0.196115	0.212904	0.247146	0.240307	0.233766	0.245265	0.222703	0.232312	0.239948	0.267489	0.234459	0.255069	0.265519
KMW0729	5-Hydroxymethylfurfural	Aldehyde	C6H6O3	67-47-0	0.930414	0.766761	0.680993	0.727508	0.868612	0.814567	0.826467	0.854132	0.768595	0.793466	0.840637	0.920735	0.803992	0.881825	0.900099
KMW0214	Acetylpyrazine	Heterocyclic compound	C6H6N2O	22047-25-2	0.340423	0.284599	0.247057	0.271583	0.353717	0.323254	0.300916	0.380247	0.321975	0.293139	0.29076	0.35494	0.324108	0.341307	0.320505
QWMW1145	Benzenethiol, 2-methoxy-	Alcohol	C7H8OS	7217-59-6	0.873779	0.719155	0.639136	0.679023	0.820003	0.770464	0.769015	0.809913	0.7318	0.743179	0.785441	0.882565	0.751977	0.833127	0.854227
KMW0722	4-Vinylphenol	Phenol	C8H8O	2628-17-3	0.0947169	0.0789275	0.0688175	0.0725413	0.089004	0.0835509	0.082499	0.0870969	0.0779418	0.0785607	0.0830486	0.0936122	0.0796769	0.086673	0.0910952
WMW0211	2,4-Hexadienoic acid, ethyl ester, (2E,4E)-	Ester	C8H12O2	2396-84-1	0.0658521	0.0551003	0.0476954	0.0457349	0.0515727	0.0554003	0.0483486	0.0581095	0.048703	0.0520855	0.0556915	0.0555129	0.0479478	0.0571008	0.0571222
WAMW0504	Ethanol, 2-phenoxy-	Alcohol	C8H10O2	122-99-6	1.10785	0.909947	0.809054	0.829967	1.03284	0.973462	0.972447	1.02748	0.921777	0.936102	0.994035	1.11525	0.952586	1.04902	1.08013
XMW0258	Tridecane, 2-methyl-	Hydrocarbons	C14H30	1560-96-9	0.0182361	0.0136852	0.0184452	0.0138001	0.0121541	0.0145614	0.0136169	0.019232	0.0160587	0.0136697	0.0147043	0.0153158	0.0136972	0.0141521	0.0154837
KMW0489	1-Cyclohexene-1-carboxaldehyde, 4-(1-methylethenyl)-, (S)-	Aldehyde	C10H14O	18031-40-8	0.44294	0.363233	0.322958	0.342364	0.412253	0.3834	0.387027	0.404262	0.366124	0.373189	0.39366	0.430741	0.375948	0.417791	0.427932
YZMW0566	1H-Pyrrole-2-carboxylic acid	Acid	C5H5NO2	634-97-9	0.198894	0.164279	0.144356	0.152335	0.186374	0.168428	0.174373	0.177913	0.162328	0.167133	0.174605	0.197041	0.169171	0.184406	0.192859
WAMW2234	1-Propanone, 1-phenyl-	Ketone	C9H10O	93-55-0	0.0135603	0.0148389	0.010108	0.0151478	0.011907	0.0190353	0.0125785	0.0177246	0.0141931	0.0114832	0.0132371	0.0103832	0.0118665	0.011111	0.0147264
XMW0791*451	Phenol, 4-methyl-2-nitro-	Phenol	C7H7NO3	119-33-5	0.231311	0.195983	0.16517	0.18231	0.210345	0.209292	0.188451	0.19714	0.185213	0.188592	0.196678	0.204787	0.184812	0.203544	0.212387
YZMW0607*451	5-Methyl-2-nitrophenol	Phenol	C7H7NO3	700-38-9	0.231311	0.195983	0.16517	0.18231	0.210345	0.209292	0.188451	0.19714	0.185213	0.188592	0.196678	0.204787	0.184812	0.203544	0.212387
XMW3110	Aminopyrazine	Amine	C4H5N3	5049-61-6	0.0496593	0.0405282	0.0359269	0.0322601	0.0415535	0.0368728	0.0378556	0.0431306	0.0352344	0.043953	0.0370224	0.042706	0.037398	0.0431453	0.0389688
XMW0183	2-Heptenal, 2-methyl-	Aldehyde	C8H14O	30567-26-1	0.0290397	0.0212527	0.0237517	0.0212888	0.0304714	0.0259529	0.0221599	0.0267855	0.0226098	0.022224	0.0321172	0.0344155	0.0250088	0.0280815	0.0269088
XMW0051	4-Pyridinecarboxaldehyde	Aldehyde	C6H5NO	872-85-5	0.0241209	0.0201282	0.0171647	0.0260241	0.0250702	0.0217076	0.0191289	0.0226533	0.0177114	0.0188979	0.0201495	0.0210177	0.020947	0.021795	0.0206614
KMW0652*380	Cubenol	Terpenoids	C15H26O	21284-22-0	0.0224061	0.0161982	0.0182814	0.013515	0.0277239	0.0210882	0.014	0.0141861	0.0141155	0.0158862	0.0227597	0.024061	0.0158724	0.0208939	0.0206057
WMW0018*380	.tau.-Cadinol	Terpenoids	C15H26O	5937-11-1	0.0224061	0.0161982	0.0182814	0.013515	0.0277239	0.0210882	0.014	0.0141861	0.0141155	0.0158862	0.0227597	0.024061	0.0158724	0.0208939	0.0206057
XMW2462*380	Agarospirol	Terpenoids	C15H26O	1460-73-7	0.0224061	0.0161982	0.0182814	0.013515	0.0277239	0.0210882	0.014	0.0141861	0.0141155	0.0158862	0.0227597	0.024061	0.0158724	0.0208939	0.0206057
KMW0673*380	.alpha.-Cadinol	Terpenoids	C15H26O	481-34-5	0.0224061	0.0161982	0.0182814	0.013515	0.0277239	0.0210882	0.014	0.0141861	0.0141155	0.0158862	0.0227597	0.024061	0.0158724	0.0208939	0.0206057
XMW3286	3(2H)-Furanone, 5-methyl-2-octyl-	Ketone	C13H22O2	57877-72-2	0.0768762	0.0544844	0.0669062	0.0564791	0.099517	0.0779482	0.0620393	0.0587503	0.0538876	0.0589754	0.0860268	0.0922017	0.0628486	0.0880259	0.0809877
D444	2-Furancarboxylic acid, octyl ester	Ester	C13H20O3	39251-88-2	0.0208214	0.0147225	0.0183183	0.0145375	0.0256613	0.0214486	0.0158951	0.0149716	0.0150518	0.01618	0.0209126	0.0246338	0.0175587	0.0198828	0.0221366
XMW1244	Hexanoic acid, pentyl ester	Ester	C11H22O2	540-07-8	0.0350216	0.0250736	0.0338215	0.0408337	0.0251549	0.0455288	0.0427088	0.0453133	0.0297351	0.0319023	0.0342043	0.0534383	0.0424725	0.0763455	0.0319475
QMW0530	2-Bromo dodecane	Halogenated hydrocarbons	C12H25Br	13187-99-0	0.0317401	0.0240826	0.0235556	0.029342	0.0284348	0.0319516	0.0325448	0.0422467	0.0347368	0.0347518	0.0434204	0.0458989	0.0451148	0.0442498	0.0462729
KMW0674	trans-2-Dodecen-1-ol	Alcohol	C12H24O	69064-37-5	0.240662	0.184707	0.176528	0.221389	0.213249	0.242068	0.246834	0.305534	0.249797	0.248912	0.304825	0.314161	0.306197	0.306586	0.323555
YC_215	1,4-Benzenediol, 2-methyl-	Phenol	C7H8O2	95-71-6	0.691496	0.574467	0.481481	0.537235	0.637755	0.574772	0.574251	0.607711	0.571975	0.550125	0.611188	0.676621	0.560619	0.644128	0.63336
YZMW0629	2H-Pyran-2-one, tetrahydro-6-undecyl-	Ester	C16H30O2	7370-44-7	0.0173733	0.0135723	0.0125129	0.0487397	0.0166957	0.0762666	0.0458076	0.100239	0.0306726	0.0326494	0.0210664	0.166277	0.0459924	0.0796512	0.0314344
KMW0573*147	(E)-.beta.-Farnesene	Terpenoids	C15H24	18794-84-8	0.0396999	0.0301413	0.029251	0.0355778	0.0328092	0.0398278	0.0391916	0.0542147	0.0439135	0.0435412	0.052803	0.0537908	0.0574673	0.0520489	0.0539463
KMW0478*147	cis-.beta.-Farnesene	Terpenoids	C15H24	28973-97-9	0.0396999	0.0301413	0.029251	0.0355778	0.0328092	0.0398278	0.0391916	0.0542147	0.0439135	0.0435412	0.052803	0.0537908	0.0574673	0.0520489	0.0539463
XMW0159	2,6,10-Trimethyltridecane	Terpenoids	C16H34	3891-99-4	0.0796948	0.0622448	0.0572395	0.0669601	0.0661339	0.0805142	0.085094	0.102353	0.0812203	0.0812542	0.0980784	0.100012	0.100112	0.102663	0.103967
NMW0027*217	Benzaldehyde, 3-methyl-	Aldehyde	C8H8O	620-23-5	0.020277	0.015869	0.0145271	0.0134086	0.0168506	0.0157031	0.0134646	0.0172578	0.0155419	0.0161125	0.0157707	0.0157804	0.0151448	0.0170726	0.0182531
NMW0023*217	Benzaldehyde, 2-methyl-	Aldehyde	C8H8O	529-20-4	0.020277	0.015869	0.0145271	0.0134086	0.0168506	0.0157031	0.0134646	0.0172578	0.0155419	0.0161125	0.0157707	0.0157804	0.0151448	0.0170726	0.0182531
XMW0015*217	Benzaldehyde, 4-methyl-	Aldehyde	C8H8O	104-87-0	0.020277	0.015869	0.0145271	0.0134086	0.0168506	0.0157031	0.0134646	0.0172578	0.0155419	0.0161125	0.0157707	0.0157804	0.0151448	0.0170726	0.0182531
KMW0417	2-Cyclohexen-1-ol, 2-methyl-5-(1-methylethenyl)-, cis-	Terpenoids	C10H16O	1197-06-4	0.032282	0.0272489	0.0221646	0.0242741	0.0294538	0.0268862	0.0266782	0.0273271	0.0257895	0.0269067	0.0276108	0.0302943	0.0270721	0.0304541	0.0312591
XMW0610	Isophthalaldehyde	Aldehyde	C8H6O2	626-19-7	0.032282	0.0272489	0.0221646	0.0242741	0.0294538	0.0268862	0.0266782	0.0273271	0.0257895	0.0269067	0.0276108	0.0302943	0.0270721	0.0304541	0.0312591
XMW0744	2,6-Dodecadien-1-al	Aldehyde	C12H20O	21662-13-5	0.0279379	0.0207945	0.0208253	0.00296805	0.0148546	0.0270032	0.0287734	0.0387515	0.0219863	0.0299228	0.0333136	0.0360147	0.0359519	0.0359965	0.0374124
XMW3693	(Z)-(Z)-Hex-3-en-1-yl 2-methylbut-2-enoate	Ester	C11H18O2	84060-80-0	0.0216323	0.0151476	0.0183951	0.0223942	0.0144133	0.0250525	0.0238648	0.0280214	0.0171883	0.0182315	0.0208378	0.0303387	0.0237737	0.0385684	0.0180866
XMW2686*253	1-(5-Methyl-2-pyrazinyl)-1-ethanone	Ketone	C7H8N2O	22047-27-4	0.0632983	0.0489245	0.045355	0.0432984	0.0523872	0.0463226	0.048092	0.0500527	0.0458257	0.0498314	0.0472857	0.0508038	0.0452788	0.0506245	0.0539026
YC_160*253	1-(6-Methyl-2-pyrazinyl)-1-ethanone	Ketone	C7H8N2O	22047-26-3	0.0632983	0.0489245	0.045355	0.0432984	0.0523872	0.0463226	0.048092	0.0500527	0.0458257	0.0498314	0.0472857	0.0508038	0.0452788	0.0506245	0.0539026
XMW0675	2,6,6-Trimethylcyclohexa-1,4-dienecarbaldehyde	Aldehyde	C10H14O	162376-82-1	0.0319648	0.0272718	0.0217013	0.0307902	0.0257092	0.037074	0.026665	0.0375636	0.0261352	0.019531	0.0216018	0.0264123	0.0273908	0.0306607	0.0290182
KMW0235*018	1,3,6-Octatriene, 3,7-dimethyl-, (Z)-	Terpenoids	C10H16	3338-55-4	0.0244526	0.0178063	0.0185091	0.00358244	0.0035859	0.00357166	0.00356719	0.0231916	0.00337429	0.0186592	0.00336916	0.0155739	0.00365948	0.00365966	0.0238206
WMW0215*018	.beta.-Ocimene	Terpenoids	C10H16	13877-91-3	0.0244526	0.0178063	0.0185091	0.00358244	0.0035859	0.00357166	0.00356719	0.0231916	0.00337429	0.0186592	0.00336916	0.0155739	0.00365948	0.00365966	0.0238206
KMW0252*018	1,3,7-Octatriene, 3,7-dimethyl-	Terpenoids	C10H16	502-99-8	0.0244526	0.0178063	0.0185091	0.00358244	0.0035859	0.00357166	0.00356719	0.0231916	0.00337429	0.0186592	0.00336916	0.0155739	0.00365948	0.00365966	0.0238206
WMW0040*018	trans-.beta.-Ocimene	Terpenoids	C10H16	3779-61-1	0.0244526	0.0178063	0.0185091	0.00358244	0.0035859	0.00357166	0.00356719	0.0231916	0.00337429	0.0186592	0.00336916	0.0155739	0.00365948	0.00365966	0.0238206
XMW1052	2(1H)-Pyridinone, 1-cyclohexyl-3,4,5,6-tetramethyl-	Ketone	C15H23NO	82754-44-7	0.0225315	0.019735	0.015149	0.0311667	0.0240569	0.0525445	0.0367249	0.0620805	0.0247079	0.0289812	0.0297688	0.0802859	0.0374722	0.0534906	0.0383759
D251	Hibaene	Terpenoids	C20H32	2359-73-1	0.0897613	0.0791209	0.0602995	0.123869	0.100336	0.210281	0.150069	0.253262	0.101688	0.118981	0.120162	0.328531	0.147513	0.216719	0.154716
QWMW1066	2-Propenoic acid, 3-phenyl-, cyclohexyl ester	Ester	C15H18O2	7779-17-1	0.0547726	0.0476039	0.0368662	0.0775973	0.0619805	0.127857	0.0929626	0.15139	0.0613874	0.0716939	0.0750655	0.191751	0.0908566	0.131891	0.0946756
XMW0757	Hexadecanoic acid, 15-methyl-, methyl ester	Ester	C18H36O2	6929-04-0	0.19221	0.1671	0.129236	0.267518	0.213319	0.432201	0.314755	0.499653	0.217449	0.24754	0.258359	0.606485	0.312658	0.437192	0.322879
WAMW1042	2-Cyclopenten-1-one, 3-methyl-	Ketone	C6H8O	2758-18-1	0.0194796	0.0145405	0.0141947	0.0103507	0.0144655	0.0115378	0.014055	0.0146622	0.0126055	0.0163639	0.0134635	0.0142351	0.0131156	0.0147438	0.0169978
YZMW0122	2-Mercaptobenzothiazole	Heterocyclic compound	C7H5NS2	149-30-4	0.103145	0.0904175	0.0690806	0.146061	0.116452	0.242178	0.174375	0.284818	0.116881	0.136234	0.141003	0.36527	0.172983	0.246384	0.179266
XMW1241	Acetic acid, cyano-, 2-methoxyethyl ester	Ester	C6H9NO3	10258-54-5	0.144633	0.10096	0.115735	0.0711394	0.106592	0.0515156	0.0775345	0.0661599	0.0734875	0.0575281	0.0532664	0.0506772	0.0379298	0.0510877	0.088998
XMW2286	Butyl myristate	Ester	C18H36O2	110-36-1	0.892383	0.802456	0.593259	1.26505	1.02129	2.21875	1.54598	2.66625	1.03797	1.2105	1.25304	3.52435	1.53113	2.27395	1.59676
NMW0411	Dictamnine	Heterocyclic compound	C12H9NO2	484-29-7	7.14538	6.29188	4.7576	9.98281	8.00043	16.6186	11.945	19.5228	8.14067	9.41747	9.73081	24.5515	11.8494	16.9804	12.3099
NMW0277	(S)-4-(1-Acetoxyallyl)phenyl acetate	Ester	C13H14O4	52946-22-2	0.0157469	0.0108367	0.0131639	0.00951578	0.0199821	0.0146815	0.0115904	0.0100345	0.00923743	0.0115745	0.0182888	0.0128937	0.0115201	0.0152415	0.0156878
KMW0212	Benzeneacetaldehyde	Aldehyde	C8H8O	122-78-1	0.0357816	0.0326998	0.0237771	0.0317492	0.0384416	0.0482965	0.0301596	0.0319201	0.0192268	0.0414187	0.0341334	0.0385714	0.0265998	0.025183	0.0281457
XMW3294	Ethanone, 2-hydroxy-1-phenyl-	Ketone	C8H8O2	582-24-1	0.0276654	0.0221056	0.0189699	0.0194726	0.0218456	0.0219453	0.0205689	0.0233239	0.0204287	0.0228235	0.0187538	0.021522	0.0224665	0.0212456	0.0238801
XMW3112	Isophytol	Terpenoids	C20H40O	505-32-8	1.24654	1.09831	0.828087	1.71123	1.3842	2.78127	2.01463	3.20785	1.40604	1.59356	1.67498	3.9316	2.00945	2.79607	2.07208
QWMW0865	Myristic acid isobutyl ester	Ester	C18H36O2	25263-97-2	0.862636	0.773731	0.571261	1.22324	0.987504	2.16253	1.50217	2.60255	1.00533	1.17518	1.21501	3.44422	1.48754	2.2164	1.55107
WAMW1575	n-Hexadecanoic acid	Acid	C16H32O2	57-10-3	0.466278	0.410109	0.307377	0.651	0.521502	1.10841	0.788251	1.31328	0.528496	0.615672	0.63625	1.68524	0.778903	1.13904	0.808765
WMW0047	5-Ethylcyclopent-1-enecarboxaldehyde	Aldehyde	C8H12O	36431-60-4	0.0666147	0.0514374	0.046029	0.0395083	0.04663	0.0420183	0.0445115	0.0483252	0.0481194	0.0529727	0.0443428	0.0421593	0.040148	0.0466654	0.0541755
NMW0412	(R,1E,5E,9E)-1,5,9-Trimethyl-12-(prop-1-en-2-yl)cyclotetradeca-1,5,9-triene	Terpenoids	C20H32	31570-39-5	0.168228	0.147442	0.110641	0.231653	0.184578	0.378124	0.271037	0.429134	0.187598	0.211307	0.225143	0.536033	0.269096	0.38095	0.2792
YC_518	Decane, 2,3,7-trimethyl-	Hydrocarbons	C13H28	62238-13-5	0.0576573	0.0437371	0.0401804	0.0527452	0.0466303	0.0570509	0.0579096	0.07402	0.0613853	0.0617294	0.0724453	0.0760466	0.0743598	0.0773999	0.0766284
NMW0200*147	1,6,10-Dodecatriene, 7,11-dimethyl-3-methylene-	Terpenoids	C15H24	77129-48-7	0.0351735	0.0260921	0.0249155	0.0301272	0.0287714	0.0359457	0.0381901	0.0489614	0.0392416	0.0398594	0.0471105	0.0490266	0.0494581	0.0512084	0.0475896
XMW0007	Dibutyl phthalate	Ester	C16H22O4	84-74-2	0.0636403	0.0565379	0.0416049	0.0905876	0.0723078	0.152933	0.110697	0.183876	0.0743923	0.0834164	0.0892786	0.241804	0.106104	0.157804	0.112727
KMW0219	1-Hexanol, 2-ethyl-	Alcohol	C8H18O	104-76-7	0.0204868	0.0150268	0.0145695	0.0163712	0.02086	0.0157589	0.0161804	0.020745	0.01562	0.0168501	0.0252247	0.0250162	0.0171674	0.0161073	0.0190701
KMW0058*035	2H-Pyran-3-ol, 6-ethenyltetrahydro-2,2,6-trimethyl-	Alcohol	C10H18O2	14049-11-7	0.156632	0.105972	0.126592	0.06666	0.116062	0.0606406	0.0597435	0.0437173	0.0738855	0.0690789	0.0563909	0.0241288	0.0423233	0.0455567	0.0945652
KMW0543*035	(3R,6R)-2,2,6-Trimethyl-6-vinyltetrahydro-2H-pyran-3-ol	Heterocyclic compound	C10H18O2	14009-71-3	0.156632	0.105972	0.126592	0.06666	0.116062	0.0606406	0.0597435	0.0437173	0.0738855	0.0690789	0.0563909	0.0241288	0.0423233	0.0455567	0.0945652
XMW0454*035	(3R,6S)-2,2,6-Trimethyl-6-vinyltetrahydro-2H-pyran-3-ol	Heterocyclic compound	C10H18O2	39028-58-5	0.156632	0.105972	0.126592	0.06666	0.116062	0.0606406	0.0597435	0.0437173	0.0738855	0.0690789	0.0563909	0.0241288	0.0423233	0.0455567	0.0945652
YZMW0246	Fenoprofen	Acid	C15H14O3	31879-05-7	0.0172633	0.0168097	0.0112896	0.0138632	0.00986746	0.0230224	0.0147108	0.0267071	0.0183065	0.0117356	0.0127193	0.0344298	0.0152839	0.0224165	0.0147985
XMW0632	Bicyclo[3.1.1]hept-2-ene, 3,6,6-trimethyl-	Terpenoids	C10H16	4889-83-2	0.0327275	0.0243666	0.0227786	0.0204302	0.0248633	0.020973	0.0256602	0.0249195	0.0223699	0.0345786	0.0239322	0.0241316	0.0290302	0.0237725	0.0288435
WAMW0913	2,4-Dodecadienal, (E,E)-	Aldehyde	C12H20O	21662-16-8	0.0480939	0.0340085	0.0351012	0.047154	0.0446146	0.0482199	0.050247	0.0648394	0.0499082	0.0520822	0.0677873	0.0717501	0.0658531	0.0624236	0.0690633
GMW0094	Ethyl n-propyl disulfide	Sulfur compounds	C5H12S2	30453-31-7	0.0620947	0.0465187	0.0426185	0.0487386	0.0576265	0.0516844	0.0481437	0.0611596	0.0451707	0.0529202	0.0530161	0.0545487	0.0538877	0.0581216	0.0556704
QWMW0252	Pyrrolidine, 1-acetyl-	Heterocyclic compound	C6H11NO	4030-18-6	0.14165	0.0981909	0.105298	0.066213	0.103268	0.0570859	0.075421	0.0719384	0.0718335	0.0633112	0.0582494	0.0506633	0.0553597	0.0454193	0.0856933
XMW0959	2-Fluoro-5-methylaniline	Amine	C7H8FN	452-84-6	0.0480627	0.037666	0.0318955	0.0389725	0.0403926	0.0390355	0.0373865	0.0501685	0.037928	0.0406483	0.0358472	0.0445521	0.0404498	0.0411158	0.044674
YZMW0426	2-Amino-3-(4-hydroxyphenyl)-propanoic acid	Acid	C9H11NO3	556-03-6	0.0731273	0.063331	0.0467796	0.0996022	0.0817234	0.166055	0.119746	0.195061	0.0823177	0.0959464	0.0987405	0.247691	0.118477	0.172157	0.124939
QWMW0397	1,3-Dithiane	Heterocyclic compound	C4H8S2	505-23-7	0.080764	0.0633273	0.0529735	0.0670125	0.0777133	0.0573187	0.0614685	0.0714702	0.0611005	0.0555185	0.0576584	0.0706775	0.0637314	0.0607562	0.0626809
QWMW0867	Butanoic acid, 2-hydroxy-3-methyl-, ethyl ester	Ester	C7H14O3	2441-06-7	0.0401999	0.0314775	0.0261394	0.0403878	0.032413	0.0313255	0.0348304	0.0395767	0.0348692	0.0381328	0.0371564	0.0360517	0.0362718	0.0437942	0.0399846
WAMW2027	2-Tridecen-1-ol, (E)-	Alcohol	C13H26O	74962-98-4	0.0223942	0.0153158	0.0163643	0.0203478	0.0233681	0.0240032	0.0203704	0.0325697	0.0259754	0.0233668	0.0345156	0.0408895	0.0316118	0.0327622	0.0347715
XMW0614	Nonanoic acid, ethyl ester	Ester	C11H22O2	123-29-5	0.0420955	0.0287045	0.0443582	0.0624011	0.0355805	0.0650341	0.0607371	0.0589759	0.0311083	0.0324627	0.0404846	0.074852	0.0517791	0.109945	0.0279807
YZMW0145	3,5-Heptadien-2-one, 6-methyl-, (E)-	Ketone	C8H12O	16647-04-4	0.0272441	0.0265159	0.0171808	0.0293349	0.0255647	0.0358507	0.0272461	0.0337902	0.023732	0.0197311	0.0191443	0.0198284	0.0284734	0.0256492	0.0265037
w42	2-Ethyl-1-dodecanol	Alcohol	C14H30O	19780-33-7	0.033837	0.024272	0.0228417	0.0220358	0.0358817	0.0319077	0.0210967	0.0248272	0.0165244	0.017191	0.024887	0.0377651	0.0190095	0.0294274	0.0251471
QWMW1279	Cyclohexanemethanol, .alpha.,.alpha.,4-trimethyl-	Alcohol	C10H20O	498-81-7	0.115843	0.0804987	0.0803355	0.0476318	0.0820708	0.0476022	0.047482	0.0406623	0.0492001	0.0494126	0.0420807	0.0261822	0.0401064	0.0304511	0.0572124
WMW0208	2H-Pyran-2-one, tetrahydro-6-(2-pentenyl)-, (Z)-	Heterocyclic compound	C10H16O2	25524-95-2	0.0640073	0.0448147	0.0440101	0.0539425	0.058437	0.0671113	0.0651537	0.0841362	0.0641422	0.0675139	0.0854877	0.0898444	0.0828114	0.0826268	0.088842
D335	Pyrazine, (2-methylpropyl)-	Heterocyclic compound	C8H12N2	29460-92-2	0.0556867	0.0409048	0.0366612	0.0285522	0.0358275	0.0321223	0.0421244	0.0401885	0.0378136	0.0442009	0.0343836	0.0348068	0.0334553	0.0370742	0.0437277
D347	n-Capric acid isobutyl ester	Ester	C14H28O2	30673-38-2	0.0226409	0.0159652	0.0151344	0.0210028	0.0208439	0.0218763	0.0226004	0.0299402	0.0245513	0.0236075	0.0328376	0.0348432	0.0311399	0.0293881	0.033845
XMW0053	1,2-Benzenedicarboxylic acid, bis(2-methylpropyl) ester	Ester	C16H22O4	84-69-5	0.0600022	0.0660034	0.0954031	0.0508262	0.0738768	0.0524311	0.0463707	0.0473243	0.0588005	0.0457484	0.0923906	0.0693858	0.0497249	0.0594617	0.077024
XMW0265	Tetradecane, 2,6,10-trimethyl-	Terpenoids	C17H36	14905-56-7	0.157971	0.11011	0.104505	0.150106	0.151572	0.167914	0.165495	0.216696	0.173453	0.170587	0.236733	0.249924	0.224022	0.213269	0.2402
WAMW1769	Propanoic acid, pentyl ester	Ester	C8H16O2	624-54-4	0.0803666	0.053625	0.0555406	0.0488213	0.056709	0.034029	0.0702058	0.0555834	0.0477203	0.038666	0.0524942	0.0460725	0.0590352	0.0498056	0.0932793
YZMW0257	2-Oxopentanedioic acid	Acid	C5H6O5	328-50-7	0.0154775	0.0263976	0.0174895	0.0165412	0.0119668	0.0221745	0.0164436	0.0207785	0.0147779	0.023735	0.0164369	0.0177377	0.020065	0.0203859	0.0106755
WMW0075	1,6,10-Dodecatrien-3-ol, 3,7,11-trimethyl-	Terpenoids	C15H26O	7212-44-4	0.0561709	0.0374241	0.0379063	0.0518571	0.0552814	0.0608308	0.0610047	0.0825608	0.0649194	0.0611446	0.0843612	0.0897187	0.082059	0.0761639	0.0853219
D425	3-Cyclohexene-1-carboxaldehyde, 4-(4-methyl-3-pentenyl)-	Aldehyde	C13H20O	37677-14-8	0.104506	0.0684038	0.071699	0.0928303	0.0940409	0.105274	0.107856	0.13806	0.112796	0.110839	0.147874	0.148085	0.142503	0.136462	0.148749
WAMW1825	Cetene	Hydrocarbons	C16H32	629-73-2	0.0223826	0.0149541	0.014819	0.0197289	0.0217712	0.0219448	0.0212774	0.0278856	0.0233786	0.0200905	0.0319949	0.0346411	0.031962	0.0273921	0.0302846
KMW0619	Butanoic acid, 3,7-dimethyl-2,6-octadienyl ester, (E)-	Ester	C14H24O2	106-29-6	0.0655668	0.0439263	0.0432262	0.0571701	0.0657258	0.067448	0.0675974	0.0901554	0.069943	0.068737	0.0920805	0.102128	0.0841476	0.078284	0.096514
KMW0571	Butyl caprate	Ester	C14H28O2	30673-36-0	0.050342	0.0346187	0.0323099	0.0497797	0.0525702	0.0556988	0.0492101	0.0665408	0.0499297	0.0491026	0.078052	0.0842195	0.0698527	0.0663435	0.0667504
XMW0028	Pyridine, 2,3,4,5-tetrahydro-6-propyl-	Heterocyclic compound	C8H15N	1604-01-9	0.0149436	0.0141404	0.00869335	0.00723643	0.012744	0.00959763	0.00847437	0.0121356	0.00605335	0.00960193	0.0064579	0.0114845	0.00725502	0.00879578	0.0126783
WMW0014	Bicyclo[3.1.1]heptan-3-one, 2,6,6-trimethyl-, (1.alpha.,2.alpha.,5.alpha.)-	Terpenoids	C10H16O	547-60-4	0.179916	0.121224	0.117466	0.0826563	0.147246	0.0683452	0.0638353	0.0322101	0.0894407	0.0759264	0.0721649	0.0366302	0.0560846	0.03239	0.118263
XMW0486	Cyclohexanone, 2,2,6-trimethyl-	Ketone	C9H16O	2408-37-9	0.0556411	0.0391243	0.03463	0.0310678	0.0301178	0.0359875	0.0334246	0.0346844	0.0347674	0.0412166	0.0340995	0.0429707	0.0325398	0.0364244	0.047472
WAMW1999	2-Ethylhexyl 2-ethylhexanoate	Ester	C16H32O2	7425-14-1	0.0205511	0.0138431	0.0131894	0.0213756	0.021324	0.0231425	0.0199717	0.0255939	0.0209992	0.0205261	0.0324889	0.0331446	0.0275837	0.026646	0.0285002
D182*207	Fumaric Acid	Acid	C4H4O4	110-17-8	0.103009	0.0697172	0.122893	0.15567	0.0828063	0.170609	0.152162	0.14046	0.0769254	0.079617	0.101089	0.193668	0.122716	0.285961	0.0674469
YZMW0048*207	Maleic acid	Acid	C4H4O4	110-16-7	0.103009	0.0697172	0.122893	0.15567	0.0828063	0.170609	0.152162	0.14046	0.0769254	0.079617	0.101089	0.193668	0.122716	0.285961	0.0674469
KMW0052	3-Pentanol	Alcohol	C5H12O	584-02-1	0.0151493	0.0186036	0.00979381	0.0196191	0.0183218	0.0252497	0.0235977	0.0146307	0.0357508	0.0130711	0.0208954	0.017474	0.0202414	0.0187016	0.015702
XMW0491	3-Methyl-4,5-diamino-1,2,4(4H)-triazole	Heterocyclic compound	C3H7N5	21532-07-0	0.0352479	0.0228907	0.0224179	0.0335831	0.0358054	0.0385727	0.0349057	0.0445555	0.0349376	0.0342392	0.0521162	0.057137	0.046179	0.0451465	0.0467499
XMW3235	2-methyl-2-butenoic aci phenethyl ester	Ester	C13H16O2	55719-85-2	0.0525695	0.035524	0.0321702	0.051946	0.0546245	0.0560529	0.0508521	0.0690123	0.0508393	0.0519621	0.0804717	0.0834058	0.069949	0.0665608	0.0689708
QWMW0582	Ethane, isothiocyanato-	Ester	C3H5NS	542-85-8	0.101342	0.0684473	0.061974	0.0898072	0.120414	0.0839899	0.0601848	0.0623295	0.0469749	0.121916	0.161188	0.13211	0.0769767	0.0718769	0.0894602
